# Supplementary material for: Combined metabolome and transcriptome analyses reveal that growing under Red shade affects secondary metabolite content in Huangjinya green tea
Source: Front Genet. 2024 Apr 10;15:1365243. doi: 10.3389/fgene.2024.1365243 (PMC11039865; doi:10.3389/fgene.2024.1365243)
Supplement: Supplementary file 3 [file Table1.XLSX]

## Sheet: Table S1
Supplementary Table 1. List of primers used for qRT-PCR analysis of selected genes in Golden bud green tea.
Gene		sequence（5'-3'）	product size
Cluster-49098.10	F	GCGAGAGCAAGGTTCAGTCA	107bp
	R	TCCTTATTTTGATCATCCTCTGCCA
Cluster-31872.0	F	TATCTTGATGGGCGCCGTG	124bp
	R	AAAGGCCTCTGGGTCATCG
Cluster-14247.0	F	AAGCTGGGATGGTGAATCGG	122bp
	R	CACCTCACCAGAAAACAAGTCG
Cluster-47956.2	F	AGTGGGGTTTCTTCCAGTTGA	138bp
	R	CTTCGACATCACCAGGGTCC
Cluster-42079.1	F	GGTAGTTCACGGAGGTTGGG	182bp
	R	CCAAGTCTCCGCCCATCAAT
Cluster-13721.0	F	CTGCTAGGCAATAGATGGTCG	173bp
	R	CGAGGCCGAGGTCGTATAAT
Cluster-15155.0	F	TGCAAGGCCAAGACTGTGAA	155bp
	R	GCCACAAGATACATCCATGCAA
Cluster-42072.10	F	ATCAGCCAAAGAAGAGAATAGAGC	176bp
	R	TCTTCCCAACCACCACTTGC
Cluster-28936.0	F	AGCCTCCTGAGTCCAAGAGT	171bp
	R	ACACTTCATTGGCTTCCCTGT
Cluster-52766.2	F	GCGTGATGTGGAGAGTGGAA	170bp
	R	CTCCACAGAGAGCCGTGAAA
Cluster-52587.2	F	TCGCGTTAATCTCATAGGTGC	110bp
	R	CAAGCACCGAGCTAACACTG
Cluster-20881.0	F	TTATGTCCCAAAACCCCCAATTT	200bp
	R	AATCTATCCCACAACCCTATGGAA
Cluster-49098.2	F	CATCCTACCTCACTGGGCAAT	181bp
	R	CCGAACTTGACACCGTTGC
Actin	F	GCCATCTTTGATTGGAATGG	207bp
	R	GGTGCCACAACCTTGATCTT

## Sheet: Table S2
Supplementary Table 2. Differentially accumulated metaboiltes in Golden bud green tea in response to growing under red shading net.
Index	Compounds	Class I	Class II	Formula	Level	CAS	VIP	P-value	Fold_Change	Log2FC	Type
MWSmce690	Erythorbic Acid; Isoascorbic Acid	Others	Vitamin	C6H8O6	2	89-65-6	1.40628	0.0425853	0.0119102	-6.39166	down
Hmfn000531	L-Ascorbic acid (Vitamin C)	Others	Vitamin	C6H8O6	1	50-81-7	1.40763	0.00116005	0.0240673	-5.37678	down
mws0045	Quercetin-3-O-rhamnoside(Quercitrin)	Flavonoids	Flavonols	C21H20O11	3	522-12-3	1.38566	0.0650225	0.082061	-3.60716	down
mws1329	Quercetin-7-O-glucoside	Flavonoids	Flavonols	C21H20O12	1	491-50-9	1.40895	3.47787e-06	0.120539	-3.05243	down
mws4175	D-Glucurono-6,3-lactone	Others	Saccharides	C6H8O6	2	32449-92-6	1.40641	3.86513e-06	0.12062	-3.05146	down
Hmcp001589	Isorhamnetin-3-O-rutinoside-4'-O-glucoside	Flavonoids	Flavonols	C34H42O21	3	111393-97-6	1.37751	0.0106089	0.122078	-3.03413	down
mws0061	Quercetin-3-O-galactoside (Hyperin)	Flavonoids	Flavonols	C21H20O12	1	482-36-0	1.39918	0.00455217	0.131949	-2.92195	down
Zbsp004301	Quercetin-7-O-rutinoside*	Flavonoids	Flavonols	C27H30O16	1	147714-62-3	1.40461	0.00248102	0.134135	-2.89824	down
Lmmp003091	Quercetin-3-O-(4''-O-glucosyl)rhamnoside*	Flavonoids	Flavonols	C27H30O16	1	59262-54-3	1.39657	0.0175447	0.13465	-2.89271	down
Lmfn004065	Morin-3-O-arabinoside	Flavonoids	Flavonols	C20H18O11	2	-	1.4168	0.00251637	0.13812	-2.85601	down
Lmmp003783	Quercetin-3-O-glucuronide	Flavonoids	Flavonols	C21H18O13	3	22688-79-5	1.34397	0.00486331	0.139296	-2.84378	down
mws0856	Quercetin-4'-O-glucoside (Spiraeoside)*	Flavonoids	Flavonols	C21H20O12	1	20229-56-5	1.40557	0.000777181	0.139722	-2.83937	down
ZBN0426	6-Hydroxykaempferol-7-O-glucoside*	Flavonoids	Flavonols	C21H20O12	1	-	1.40557	0.000777181	0.139722	-2.83937	down
mws0059	Quercetin-3-O-rutinoside (Rutin)*	Flavonoids	Flavonols	C27H30O16	1	153-18-4	1.35708	0.0174378	0.141913	-2.81692	down
Zblp004717	3'-methoxyquercetin-3-O-L-rhamnosyl(1→2)-glucopyranoside*	Flavonoids	Flavonols	C28H32O16	3	-	1.2627	0.0857511	0.144513	-2.79073	down
pme1598	Hesperetin-5-O-glucoside	Flavonoids	Flavanones	C22H24O11	2	69651-80-5	1.41	0.00389101	0.145948	-2.77647	down
Lmmn004912	3-O-Methylquercetin	Flavonoids	Flavonols	C16H12O7	2	1486-70-0	1.38731	0.0204164	0.148262	-2.75378	down
MWSHY0064	Isorhamnetin-3-O-neohesperidoside*	Flavonoids	Flavonols	C28H32O16	3	55033-90-4	1.41216	0.0053642	0.148897	-2.74762	down
pmp000589	Quercetin-7-O-(6''-malonyl)glucoside	Flavonoids	Flavonols	C24H22O15	1	-	1.32094	0.0573967	0.14942	-2.74255	down
ZBN0104	Kaempferol-3-O-(6'''-Caffeoyl)glucosyl-(1→2)-Galactoside	Flavonoids	Flavonols	C36H36O19	3	-	1.4165	0.00215142	0.152187	-2.71608	down
pmb0665	Orientin-7-O-glucoside	Flavonoids	Flavones	C27H30O16	3	-	1.34656	0.0400147	0.152738	-2.71087	down
Lmfp004055	Morin-3-O-xyloside*	Flavonoids	Flavonols	C20H18O11	1	-	1.38656	0.0174208	0.162831	-2.61855	down
pmp001311	6-Hydroxykaempferol-7,6-O-Diglucoside	Flavonoids	Flavonols	C27H30O17	2	-	1.40214	0.01742	0.163813	-2.60988	down
mws0091	Quercetin-3-O-glucoside (Isoquercitrin)	Flavonoids	Flavonols	C21H20O12	1	482-35-9	1.31439	0.0171363	0.167891	-2.5744	down
mws2186	Avicularin(Quercetin-3-O-α-L-arabinofuranoside)*	Flavonoids	Flavonols	C20H18O11	1	572-30-5	1.34764	0.075649	0.168153	-2.57216	down
Hmcp002207	Isorhamnetin-7-O-glucoside (Brassicin)	Flavonoids	Flavonols	C22H22O12	1	6743-96-0	1.34632	0.110861	0.170768	-2.54989	down
Lmsn002494	Ellagic acid-4-O-Xyloside	Tannins	Tannin	C19H14O12	3	139163-18-1	1.36965	0.0073883	0.17126	-2.54574	down
Zmcn004206	kaempferol-3-caffeoyldiglucoside	Flavonoids	Flavonols	C36H36O19	2	-	1.41214	2.45724e-06	0.172447	-2.53577	down
pma0795	Tricetin-5-O-(6''-malonyl)glucoside	Flavonoids	Flavones	C24H22O15	3	-	1.34941	0.0102323	0.176022	-2.50618	down
pmp000233	Swertiajaponin	Flavonoids	Flavones	C22H22O11	3	6980-25-2	1.36846	0.00385285	0.178196	-2.48846	down
mws4183	Quercetin-3-O-arabinoside	Flavonoids	Flavonols	C20H18O11	2	22255-13-6	1.4152	0.00452222	0.182339	-2.4553	down
pmb0962	L-Lysine-Butanoic Acid	Amino acids and derivatives	Amino acids and derivatives	C10H22N2O4	3	80407-71-2	1.40927	0.000505455	0.18834	-2.40859	down
ZBN0193	Isorhamnetin-3-O-glucoside-7-O-rhamnoside	Flavonoids	Flavonols	C28H32O16	3	17331-71-4	1.35775	0.00155259	0.189423	-2.40031	down
MWSHY0162	Quercetin-3-O-sophoroside (Baimaside)	Flavonoids	Flavonols	C27H30O17	2	18609-17-1	1.38543	0.0109244	0.193281	-2.37123	down
Zmzp000145	Trimethyllysine	Amino acids and derivatives	Amino acids and derivatives	C9H20N2O2	3	23284-33-5	1.1452	0.176193	0.194813	-2.35984	down
Zmsp004363	Quercetin-3-O-(6''-O-acetyl)glucoside	Flavonoids	Flavonols	C23H22O13	3	-	1.34464	0.00203342	0.199069	-2.32866	down
Lmfn003035	6-O-p-Coumaroyl-β-D-glucose*	Phenolic acids	Phenolic acids	C15H18O8	1	114297-65-3	1.22531	0.0605302	0.203694	-2.29552	down
Lmdp003509	Quercetin-3-O-xyloside (Reynoutrin)*	Flavonoids	Flavonols	C20H18O11	1	549-32-6	1.38633	0.00724236	0.206867	-2.27322	down
Lmsn003111	1-O-p-Coumaroyl-β-D-glucose*	Phenolic acids	Phenolic acids	C15H18O8	1	7139-64-2	1.23325	0.122522	0.20994	-2.25195	down
Zbsp005715	Hesperetin-7-O-(6''-malonyl)glucoside	Flavonoids	Flavanones	C25H26O14	2	-	1.31934	0.0560591	0.210048	-2.25121	down
pmb0645	Hesperetin-6-C-glucoside-7-O-glucoside	Flavonoids	Flavonols	C28H34O16	3	-	1.33061	0.00499581	0.213386	-2.22846	down
pmb0302	2-Aminoethylphosphonate	Others	Others	C2H8NO3P	3	2041-14-7	1.31008	0.00393737	0.218929	-2.19147	down
Hmyp002315	3,5,7,4'-Tetrahydroxy-Coumaronochromone	Others	Chromone	C15H10O7	1	-	1.39378	0.0113172	0.220137	-2.18353	down
pmn001583	Quercetin-3-O-robinobioside	Flavonoids	Flavonols	C27H30O16	1	52525-35-6	1.33722	0.000592839	0.224176	-2.1573	down
MWSHY0135	Isorhamnetin-3-O-rutinoside (Narcissin)*	Flavonoids	Flavonols	C28H32O16	3	604-80-8	1.37401	0.0479056	0.228036	-2.13266	down
Zmhp005139	Tamarixetin-3-O-(6''-malonyl)glucoside*	Flavonoids	Flavonols	C25H24O15	3	-	1.35823	0.00864922	0.228085	-2.13236	down
Lmmn004625	Dihydrokaempferol-7-O-glucoside	Flavonoids	Flavanonols	C21H22O11	2	-	1.37525	0.0309649	0.231179	-2.11292	down
Wbjp002336	N,N-diethyl-5-hydroxytryptamineoxalate	Alkaloids	Alkaloids	C16H18N2O5	3	-	1.35119	0.00305115	0.232809	-2.10278	down
HJAP064	Isorhamnetin-3-O-(6''-malonyl)glucoside*	Flavonoids	Flavonols	C25H24O15	3	-	1.40335	0.00200729	0.232838	-2.1026	down
Wbtp004753	1,2,3,7,8-pentahydroxy-6-methylanthracene-9,10-dione	Flavonoids	Other Flavonoids	C15H10O7	1	-	1.33021	0.028102	0.236492	-2.08014	down
Lmdp003286	Isohyperoside	Flavonoids	Flavonols	C21H20O12	1	35589-21-0	1.36686	0.0250839	0.236633	-2.07927	down
Hmlp003068	Meratin*	Flavonoids	Flavones	C27H30O17	2	27215-04-9	1.34773	0.0425675	0.237332	-2.07502	down
Lmmp000897	Gallocatechin-(4α→8)-gallocatechin	Flavonoids	Flavanols	C30H26O14	2	-	1.37044	0.00206333	0.237541	-2.07375	down
Zmdp000292	Arginine methyl ester*	Amino acids and derivatives	Amino acids and derivatives	C7H16N4O2	3	-	1.41629	0.00160979	0.24389	-2.0357	down
Zmmp002333	(S)-2-Aminoheptanoic acid	Nucleotides and derivatives	Nucleotides and derivatives	C7H15NO2	3	44902-02-5	1.39954	0.010293	0.250077	-1.99955	down
Zmjp000182	N-Monomethyl-L-arginine*	Amino acids and derivatives	Amino acids and derivatives	C7H16N4O2	3	17035-90-4	1.39297	0.000134759	0.252009	-1.98845	down
MWS4525	6-O-methylguanine	Nucleotides and derivatives	Nucleotides and derivatives	C6H7N5O	2	20535-83-5	1.35398	0.0517483	0.254362	-1.97505	down
mws1526	Sweroside	Terpenoids	Monoterpenoids	C16H22O9	3	14215-86-2	1.39026	0.00113109	0.255218	-1.9702	down
Wbtp004961	1,2,4,5-tetrahydroxy-7-(hydroxymethyl)anthracene-9,10-dione	Flavonoids	Other Flavonoids	C15H10O7	2	-	1.35729	0.0105054	0.255626	-1.9679	down
Cmsp004086	Dihydrokaempferide	Flavonoids	Flavanonols	C16H14O6	3	137225-59-3	1.23408	0.00806799	0.256806	-1.96125	down
WaYn004134	Salirepin 6'-O-Caffeate	Phenolic acids	Phenolic acids	C22H24O11	2	-	1.33808	0.00668817	0.257536	-1.95716	down
Hmln002321	Quercetin-3-O-(6''-O-malonyl)glucoside	Flavonoids	Flavonols	C24H22O15	1	-	1.39989	0.0103228	0.25772	-1.95612	down
Hmln002199	Quercetin-3-O-(6''-O-acetyl)galactoside	Flavonoids	Flavonols	C23H22O13	3	-	1.3148	0.015314	0.258013	-1.95449	down
Zmhp003784	Rhodioflavonoside	Flavonoids	Flavonols	C27H30O17	3	-	1.35937	0.00426045	0.265098	-1.9154	down
pme3388	Homoarginine	Amino acids and derivatives	Amino acids and derivatives	C7H16N4O2	3	156-86-5	1.41453	0.000626658	0.266375	-1.90847	down
GQ512001	Quercetin-3-O-glucosyl(1→3)rhamnosyl(1→6)Galactoside	Flavonoids	Flavonols	C33H40O21	3	134953-93-8	1.34865	0.00303387	0.267346	-1.90322	down
mws0056	Myricetin-3-O-rhamnoside (Myricitrin)	Flavonoids	Flavonols	C21H20O12	3	17912-87-7	1.32303	0.004663	0.270766	-1.88488	down
Xmyn008071	Gnetifolin B*	Flavonoids	Flavones	C16H12O6	3	140671-06-3	1.41292	1.23225e-05	0.273544	-1.87016	down
ZBN0134	Gossypetin-3-O-rutinoside	Flavonoids	Flavonols	C27H30O17	3	-	1.40224	0.00850429	0.276996	-1.85206	down
Lnrp102163	Quercetin-3-O-rutinoside-7-O-rhamnoside	Flavonoids	Flavonols	C33H40O20	2	-	1.20781	0.137531	0.279478	-1.83919	down
Zmhp003514	6,7,8-Tetrahydroxy-5-methoxyflavone*	Flavonoids	Flavones	C16H12O6	3	-	1.38555	0.0147354	0.280188	-1.83553	down
Lmpp005784	6-Methoxyquercetin-3-O-Xyloside	Flavonoids	Flavonols	C21H20O12	3	-	1.38532	0.0123963	0.280986	-1.83143	down
Lmjp002596	Quercetin-3-O-sambubioside	Flavonoids	Flavonols	C26H28O16	3	83048-35-5	1.37274	0.0291404	0.282367	-1.82436	down
Wbjp002330	(3S)-1,3-dihydroxy-2,3,3a,4-tetrahydropyrrolo[2,1-b]quinazolin-9(1H)-one	Alkaloids	Alkaloids	C11H12N2O3	2	-	1.35384	0.00149162	0.287776	-1.79698	down
pmp000596	Quercetin-3-O-(2''-O-galactosyl)glucoside	Flavonoids	Flavonols	C27H30O17	3	56782-99-1	1.3365	0.0119465	0.287861	-1.79655	down
Wbtn006715	1,2,4,5,8-pentahydroxy-6-methylanthracene-9,10-dione	Flavonoids	Other Flavonoids	C15H10O7	2	-	1.33925	0.0396612	0.288453	-1.79359	down
Lmhn004976	Aracarpene 2	Flavonoids	Isoflavones	C16H12O6	3	-	1.40144	0.00408259	0.289711	-1.78731	down
Lmmn003398	Kaempferol-3-O-(6''-O-acetyl)glucoside	Flavonoids	Flavonols	C23H22O12	1	-	1.41025	1.33245e-05	0.290323	-1.78427	down
Zmbp002461	3-(2'-Hydroxyl-phenyl)-4-(3H)-quinazolone	Alkaloids	Alkaloids	C15H10N2O3	3	-	1.06161	0.0299927	0.291776	-1.77707	down
mws4002	Dopamine	Alkaloids	Phenolamine	C8H11NO2	3	51-61-6	1.41165	0.00320009	0.292527	-1.77336	down
pme0321	Kaempferol-7-O-rhamnoside	Flavonoids	Flavonols	C21H20O10	3	20196-89-8	1.26067	0.0559925	0.296286	-1.75494	down
Qatp004621	Machilin H	Lignans and Coumarins	Lignans	C21H26O6	3	-	1.41162	0.000754571	0.296305	-1.75484	down
Lczp000060	3-O-Galloyl-4,6-(S)-HHDP-D-glucose	Tannins	Tannin	C27H22O17	2	-	1.40004	0.00419151	0.298288	-1.74522	down
ZBN0082	Quercetin-3-O-glucoside-7-O-rhamnoside*	Flavonoids	Flavonols	C27H30O16	1	-	1.3184	0.052515	0.298428	-1.74454	down
Wafn004433	1-Hexanol arabinosylglucoside	Others	Others	C17H32O10	3	-	1.38217	0.00029568	0.299212	-1.74076	down
Hmcp002316	Isorhamnetin-3-O-arabinoside	Flavonoids	Flavonols	C21H20O11	3	-	1.35976	0.0264539	0.299356	-1.74007	down
MWS5209	N-Methyl-α-aminoisobutyric acid	Amino acids and derivatives	Amino acids and derivatives	C5H11NO2	3	2566-34-9	1.39095	0.000206157	0.300751	-1.73336	down
Lcsn000341	3'-Fucosyllactose	Others	Saccharides	C18H32O15	2	41312-47-4	1.41362	0.00521972	0.304275	-1.71655	down
Jmzn006005	3,4-methylenedioxy cinnamyl alcohol	Others	Alcohol compounds	C10H10O3	1	58095-76-4	1.41358	0.00498745	0.305268	-1.71185	down
Labp004829	Platanionoside J*	Terpenoids	Sesquiterpenoids	C19H34O7	3	-	1.39743	0.0086396	0.309126	-1.69373	down
mws1195	p-Coumaric acid methyl ester	Phenolic acids	Phenolic acids	C10H10O3	3	19367-38-5	1.41302	3.00886e-05	0.31049	-1.68738	down
Hajp007218	5,7,3',5'-tetrahydroxy-6-methylfavanone*	Flavonoids	Flavones	C16H12O6	3	-	1.39006	0.0100995	0.314244	-1.67004	down
MWSHY0142	Quercetin-3-O-(2''-O-galloyl)galactoside	Flavonoids	Flavonols	C28H24O16	1	53209-27-1	1.35585	0.0106958	0.318246	-1.65178	down
Wcsp002246	N-Phenylethylcrinasiadine	Alkaloids	Alkaloids	C22H17NO3	3	-	1.34833	0.00312278	0.31966	-1.64539	down
Lmbp002309	Sinapaldehyde-4-O-Glucoside	Phenolic acids	Phenolic acids	C17H22O9	3	154461-65-1	1.36282	0.00352984	0.320211	-1.6429	down
MWSslk237	Hispidulin-7-O-glucoside(Homoplantaginin)*	Flavonoids	Flavones	C22H22O11	3	17680-84-1	1.37416	0.00430278	0.323047	-1.63018	down
Lmdp003808	Azaleatin (5-O-Methylquercetin)	Flavonoids	Flavonols	C16H12O7	3	529-51-1	1.3436	0.00134289	0.323539	-1.62799	down
ZBN0376	Myricetindiglucoside	Flavonoids	Flavonols	C27H30O18	3	-	1.22095	0.0183876	0.323758	-1.62701	down
Wbtn006721	6,8-dihydroxy-3-methyl-9-oxoxanthene-1-carboxylic acid	Others	Ketone compounds	C15H10O6	1	-	1.19484	0.130633	0.326442	-1.6151	down
MWSHY0009	Diosmetin (5,7,3'-Trihydroxy-4'-methoxyflavone)*	Flavonoids	Flavones	C16H12O6	3	520-34-3	1.37412	0.0292765	0.326509	-1.6148	down
MWSHY0199	Quercetin-3-O-(6''-O-galloyl)galactoside	Flavonoids	Flavonols	C28H24O16	1	53171-28-1	1.38328	0.0161506	0.326703	-1.61395	down
Hmcp002399	Limocitrin-3-O-glucoside	Flavonoids	Flavonols	C23H24O13	3	-	1.36202	0.00186887	0.328051	-1.60801	down
pmb0618	Hesperetin-8-C-glucoside-3'-O-glucoside	Flavonoids	Flavonols	C28H34O16	3	-	1.33193	0.00897683	0.332535	-1.58842	down
mws1383	Lumichrome	Alkaloids	Alkaloids	C12H10N4O2	3	1086-80-2	1.26218	0.085902	0.33538	-1.57613	down
Zmhn003257	5,7,2'-Trihydroxy-8-methoxyflavone*	Flavonoids	Flavones	C16H12O6	3	-	1.41698	0.000559548	0.335806	-1.5743	down
Zmgp004436	Okanin-4'-(6''-O-acetyl)glucoside*	Flavonoids	Chalcones	C23H24O13	3	-	1.34784	0.00236587	0.335919	-1.57381	down
HJAP127	Quercetin-3-O-(2''-O-Rhamnosyl)rutinoside	Flavonoids	Flavonols	C33H40O20	3	55696-57-6	1.31622	0.0116693	0.336224	-1.57251	down
Lahp003599	(2S)-Homoeriodictyol-7,4'-di-O-β-D-glucopyranoside	Flavonoids	Flavanones	C28H34O16	3	-	1.23883	0.0144429	0.340315	-1.55506	down
pmp000579	Diosmetin-7-O-galactoside*	Flavonoids	Flavones	C22H22O11	3	-	1.35651	0.00136373	0.343895	-1.53996	down
Lmjp004941	3,5,4'-Trihydroxy-7-methoxyflavone (Rhamnocitrin)*	Flavonoids	Flavonols	C16H12O6	3	569-92-6	1.35524	0.0118684	0.344942	-1.53557	down
Wbmp003302	Frambinone	Others	Ketone compounds	C10H12O2	2	-	1.38316	0.00839388	0.348309	-1.52156	down
MWSHY0019	Hesperetin-7-O-neohesperidoside(Neohesperidin)*	Flavonoids	Flavanones	C28H34O15	3	13241-33-3	1.35087	0.00112269	0.350035	-1.51443	down
ZBN0122	Quercetin-3-O-(2''-O-p-Coumaroyl)galactoside	Flavonoids	Flavonols	C30H26O14	3	-	1.40779	0.00812521	0.350862	-1.51102	down
Lmyp003349	Quercetin-3-O-(6''-O-galloyl)glucoside	Flavonoids	Flavonols	C28H24O16	1	56316-75-7	1.35764	0.0213123	0.353247	-1.50125	down
Lmtn000940	1-O-(3,4-Dihydroxy-5-methoxy-benzoyl)-glucoside	Phenolic acids	Phenolic acids	C14H18O10	2	-	1.40536	0.00842305	0.356342	-1.48867	down
Zbln003341	2-(2-(3,4-dihydroxyphenyl)-2-methoxyethoxy)-6-(hydroxymethyl)tetrahydro-2H-pyran-3,4,5-tri	Phenolic acids	Phenolic acids	C15H22O9	3	-	1.17072	0.115077	0.357166	-1.48534	down
Lmln001856	5,7-Dihydroxy-4-oxo-2-(3,4,5-trihydroxyphenyl)-4H-chromen-3-yl-alloside	Others	Others	C21H20O13	1	-	1.4108	0.000745739	0.358017	-1.4819	down
Lmmn000214	Solatriose	Others	Saccharides	C18H32O15	3	528-40-5	1.25538	0.0307182	0.358814	-1.47869	down
Hmcp002187	Limocitrin-3-O-galactoside*	Flavonoids	Flavonols	C23H24O13	3	-	1.36645	0.026562	0.359049	-1.47775	down
mws0032	Myricetin	Flavonoids	Flavonols	C15H10O8	3	529-44-2	1.37066	0.000611503	0.359636	-1.47539	down
pme2237	Dulcitol*	Others	Saccharides	C6H14O6	3	608-66-2	1.40828	0.00395993	0.360438	-1.47218	down
MWSHC2035	4-Methoxycinnamic acid	Phenolic acids	Phenolic acids	C10H10O3	3	830-09-1	1.35766	0.000937593	0.360807	-1.4707	down
Hmcp001829	Quercetin-3,7-Di-O-rhamnoside	Flavonoids	Flavonols	C27H30O15	3	28638-13-3	1.21587	0.0772603	0.363484	-1.46004	down
pmb2976	Chrysoeriol-8-C-arabinoside-7-O-Sophoroside	Flavonoids	Flavones	C33H40O20	3	-	1.09675	0.05514	0.363656	-1.45936	down
Lmdp002969	Myricetin-3-O-galactoside*	Flavonoids	Flavonols	C21H20O13	1	15648-86-9	1.34552	0.00644837	0.363845	-1.4586	down
Lmzn206829	3-Oxoolean-12-en-28-oic Acid (Oleanonic acid)*	Terpenoids	Triterpene	C30H46O3	3	17990-42-0	1.36352	0.00289573	0.366295	-1.44892	down
Lmyn012771	3-Oxoolean-18-en-28-oic acid (Moronic acid)*	Terpenoids	Triterpene	C30H46O3	3	6713-27-5	1.36352	0.00289573	0.366295	-1.44892	down
Lmqn006260	2',3',4',5,7-Pentahydroxyflavone*	Flavonoids	Flavones	C15H10O7	2	-	1.39146	0.00386459	0.366648	-1.44753	down
Wagp003518	Acetoxyindole N-Glucoside	Alkaloids	Plumerane	C16H19NO7	2	-	1.25089	0.0668813	0.367055	-1.44593	down
Labp005025	Malonyl isoSakuranin	Flavonoids	Flavanones	C25H26O13	2	-	1.31547	0.0596237	0.367507	-1.44416	down
ZBN0132	Gossypetin-8-O-glucoside*	Flavonoids	Flavonols	C21H20O13	1	652-78-8	1.41263	1.45323e-05	0.367709	-1.44336	down
Hmhn006723	Disporopsin	Flavonoids	Flavones	C16H14O6	3	-	1.37306	0.0266206	0.370079	-1.43409	down
ZBN0411	8-[2-(3,4-dihydroxyphenyl)-3,5,7-trihydroxy-3,4-dihydro-2h-1-benzopyran-4-yl]-2-(4-hydroxyphenyl)-3,4-dihydro-2h-1-benzopyran-3,5,7-triol*	Flavonoids	Flavanols	C30H26O11	1	-	1.32654	0.0206567	0.370656	-1.43185	down
pme0193	L-Glutamine	Amino acids and derivatives	Amino acids and derivatives	C5H10N2O3	1	56-85-9	1.41428	1.03289e-05	0.374944	-1.41525	down
Lmjp003231	Patuletin-3-O-glucoside	Flavonoids	Flavonols	C22H22O13	1	-	1.28426	0.00408635	0.374994	-1.41506	down
MA10039492	Dehydroascorbic acid	Others	Vitamin	C6H6O6	2	490-83-5	1.40315	0.0115653	0.375829	-1.41185	down
Lmmp003817	Kaempferol-3-O-(6''-malonyl)glucoside*	Flavonoids	Flavonols	C24H22O14	1	-	1.33054	0.0675152	0.377599	-1.40507	down
pmn001642	Kaempferol-3-O-(2''-O-acetyl)glucuronide	Flavonoids	Flavonols	C23H20O13	3	-	1.09981	0.123018	0.382642	-1.38593	down
mws0919	Kaempferol-3-O-rhamnoside (Afzelin)(Kaempferin)	Flavonoids	Flavonols	C21H20O10	3	482-39-3	1.36952	0.0124215	0.384237	-1.37993	down
Zbqp000579	2-amino-3-(1H-pyrazol-1-yl)propanoic acid	Organic acids	Organic acids	C6H9N3O2	2	2734-48-7	1.386	0.00116012	0.388155	-1.3653	down
ZBN0144	6-Methoxykaempferol-3-O-glucoside	Flavonoids	Flavonols	C22H22O12	3	63422-27-5	1.19048	0.0449378	0.391027	-1.35466	down
Lmcn003163	Epitheaflavic acid-3-O-Gallate	Flavonoids	Flavanols	C28H20O14	3	34218-97-8	1.38397	0.00719545	0.391707	-1.35215	down
ZBN0097	Quercetin-5,4'-di-O-glucoside	Flavonoids	Flavonols	C27H30O17	3	-	1.24994	0.0674847	0.392453	-1.34941	down
Wasn006237	4-Benzoyl-3,6-Di-O-Beta-D-Galloylglucose	Phenolic acids	Phenolic acids	C27H24O15	2	-	1.29124	0.0716225	0.393254	-1.34647	down
Zmxn110201	2,6-Dimethoxy-4-hydroxyphenol-1-O-ß-D-glucopyranoside	Others	Others	C14H20O9	3	-	1.39731	0.000314523	0.393387	-1.34598	down
pme0026	L-Lysine	Amino acids and derivatives	Amino acids and derivatives	C6H14N2O2	3	56-87-1	1.4187	4.3954e-07	0.39363	-1.34509	down
Ymjm000152	p-Hydroxypheny-β-D-allopyranoside	Phenolic acids	Phenolic acids	C12H16O7	1	-	1.24256	0.00809405	0.400491	-1.32016	down
Lmfn003630	Myricetin-3-O-xyloside*	Flavonoids	Flavonols	C20H18O12	3	-	1.34937	0.0432674	0.400544	-1.31997	down
MWSprf134	Plantagoside	Phenolic acids	Phenolic acids	C21H22O12	3	78708-33-5	1.33187	0.0605437	0.400659	-1.31955	down
Lskp211380	3,4-Methylenedioxy-3',4'-dimethoxy-5'-hydroxyellagic Acid	Others	Others	C18H12O9	1	-	1.38401	0.000477727	0.40394	-1.30779	down
Lmdp004892	Kaempferol-3-O-(6''-malonyl)galactoside*	Flavonoids	Flavonols	C24H22O14	1	-	1.33162	0.0518867	0.404958	-1.30415	down
pmn001640	Myricetin-3-O-arabinoside*	Flavonoids	Flavonols	C20H18O12	3	132679-85-7	1.29004	0.0694558	0.405188	-1.30334	down
ZBN0381	Gallocatechin-(4α->8)-Catechin-(4α->8)-Catechin	Flavonoids	Flavanols	C45H38O19	3	87421-89-4	1.34122	0.0497411	0.406106	-1.30007	down
Lmjp003655	6-C-MethylKaempferol-3-glucoside*	Flavonoids	Flavones	C22H22O11	3	-	1.36621	0.0309296	0.406528	-1.29857	down
HJAP061	Quercetin-3-O-(2''-O-arabinosyl)rutinoside	Flavonoids	Flavonols	C32H38O20	3	-	1.36484	0.00501637	0.407381	-1.29555	down
MWSHY0116	Hesperetin-7-O-rutinoside (Hesperidin)*	Flavonoids	Flavanones	C28H34O15	3	520-26-3	1.40362	0.00167575	0.410671	-1.28395	down
MWSCX014	Scopoletin (7-Hydroxy-6-methoxycoumarin)*	Lignans and Coumarins	Coumarins	C10H8O4	2	92-61-5	1.33007	0.00632393	0.411517	-1.28098	down
Lmzn106829	3-Oxolup-20(29)-en-28-oic acid (Betulonic acid)*	Terpenoids	Triterpene	C30H46O3	3	4481-62-3	1.36312	0.00178377	0.419049	-1.25481	down
pme1002	L-Tyramine	Alkaloids	Alkaloids	C8H11NO	3	51-67-2	1.11309	0.0261958	0.419366	-1.25372	down
MWSslk013	Tectoridin*	Flavonoids	Isoflavones	C22H22O11	3	611-40-5	1.21979	0.00977275	0.421803	-1.24536	down
Wahp004848	Viscumneoside I	Flavonoids	Flavanones	C27H32O15	3	-	1.09657	0.0311842	0.423517	-1.23951	down
mws0913	Kaempferol-3-O-galactoside (Trifolin)*	Flavonoids	Flavonols	C21H20O11	1	23627-87-4	1.32634	0.0329637	0.425514	-1.23272	down
MWSHY0151	Quercetagetin; 3,3',4',5,6,7-Hexahydroxyflavone	Flavonoids	Flavonols	C15H10O8	3	90-18-6	1.26189	0.0287304	0.428876	-1.22137	down
Laxp004658	Phaseic Acid	Terpenoids	Sesquiterpenoids	C15H20O5	1	24394-14-7	1.39098	0.00100583	0.429958	-1.21773	down
Lmmp002755	Quercetin-7-O-rutinoside-4'-O-glucoside	Flavonoids	Flavonols	C33H40O21	1	-	1.39103	0.0013476	0.430712	-1.2152	down
Zmhn000892	4-O-Glucosyl-3,4-dihydroxybenzyl alcohol	Phenolic acids	Phenolic acids	C13H18O8	2	-	1.32266	0.0214057	0.430819	-1.21485	down
Cmcp003939	Ammocalline	Alkaloids	Plumerane	C19H22N2	2	-	1.38276	0.00255328	0.431127	-1.21381	down
Cmyp002064	Yuanhuanin	Flavonoids	Flavones	C22H22O11	3	83133-14-6	1.33121	0.0120658	0.432865	-1.20801	down
pme1605	Kaempferol-3-O-robinobioside(Biorobin)*	Flavonoids	Flavonols	C27H30O15	1	17297-56-2	1.35241	0.00137545	0.433912	-1.20452	down
pmp000786	Eupatorin; 3',5-Dihydroxy-4',6,7-Trimethoxyflavone*	Flavonoids	Flavones	C18H16O7	3	855-96-9	1.2835	0.00907602	0.436529	-1.19585	down
MWSHY0017	Naringenin (5,7,4'-Trihydroxyflavanone)*	Flavonoids	Flavanones	C15H12O5	3	480-41-1	1.41354	0.000716586	0.436592	-1.19564	down
Zmhp005586	Rhodiosin	Flavonoids	Flavonols	C27H30O16	2	86831-54-1	1.36819	0.0031305	0.438295	-1.19003	down
ZBN0419	Gambiriin A1	Tannins	Tannin	C30H28O12	3	76250-49-2	1.28603	0.0136976	0.438472	-1.18944	down
Lmbn001162	Esculetin-7-O-glucoside*	Lignans and Coumarins	Coumarins	C15H16O9	1	-	1.19452	0.0299008	0.440052	-1.18426	down
Hmhn000927	Phloroglucinol-1-O-β-D-glucopyranoside	Phenolic acids	Phenolic acids	C12H16O8	2	-	1.34656	0.00929929	0.44139	-1.17987	down
Lakp005056	CaffeoylMyricitrin	Flavonoids	Flavonols	C30H26O15	2	-	1.32711	0.00731982	0.442349	-1.17674	down
Xmyp005654	Kaempferol-4'-O-glucoside*	Flavonoids	Flavonols	C21H20O11	1	-	1.34363	0.00596977	0.442397	-1.17658	down
Smcn001947	Acteoside; Verbascoside	Phenolic acids	Phenolic acids	C29H36O15	3	61276-17-3	1.00476	0.119662	0.442688	-1.17564	down
Zmlp007578	3,3',4-O-Trimethylellagic acid	Tannins	Tannin	C17H12O8	3	1617-49-8	1.37103	0.0320147	0.44292	-1.17488	down
Lmmn003663	5-Glucosyloxy-2-Hydroxybenzoic acid methyl ester	Phenolic acids	Phenolic acids	C14H18O9	1	-	1.37743	0.000637423	0.44324	-1.17384	down
Wasn003942	Glucosyl 6,9-dihydroxydec-4-enoic acid	Others	Others	C16H28O9	2	-	1.36495	0.00589101	0.444435	-1.16996	down
mws0668	Xanthosine	Nucleotides and derivatives	Nucleotides and derivatives	C10H12N4O6	1	146-80-5	1.36792	0.00109806	0.445074	-1.16788	down
Zmjp003179	Orientin-2''-O-xyloside	Flavonoids	Flavones	C26H28O15	3	-	1.21245	0.0228906	0.449245	-1.15443	down
mws1015	Esculin (6,7-Dihydroxycoumarin-6-O-glucoside)*	Lignans and Coumarins	Coumarins	C15H16O9	1	531-75-9	1.22287	0.0425259	0.449695	-1.15298	down
pme1286	S-(5'-Adenosy)-L-homocysteine	Amino acids and derivatives	Amino acids and derivatives	C14H20N6O5S	1	979-92-0	1.27124	0.00701156	0.450532	-1.1503	down
Zmjp004852	5,6,3',4'-Tetrahydroxy-3,7-dimethoxyflavone-6-O-glucoside	Flavonoids	Flavones	C23H24O13	3	-	1.36288	0.00425887	0.451471	-1.14729	down
ZBN0213	Myricetin-3-O-(6''-galloyl)glucoside	Flavonoids	Flavonols	C28H24O17	3	-	1.36225	0.0156685	0.453301	-1.14146	down
pme1266	3-Methylxanthine	Nucleotides and derivatives	Nucleotides and derivatives	C6H6N4O2	1	1076-22-8	1.40178	0.00494585	0.456898	-1.13005	down
Hmmp004965	Diosmetin-7-O-glucoside*	Flavonoids	Flavones	C22H22O11	3	20126-59-4	1.29892	0.0228102	0.459509	-1.12184	down
pmb3056	Homovanilloylquinic acid	Phenolic acids	Phenolic acids	C16H20O9	3	-	1.34234	0.0443618	0.461349	-1.11607	down
MWSmce675	Arbutin	Phenolic acids	Phenolic acids	C12H16O7	1	497-76-7	1.33747	0.0165968	0.463813	-1.10838	down
pme1419	L-Methionine methyl ester	Amino acids and derivatives	Amino acids and derivatives	C6H13NO2S	3	10332-17-9	1.11785	0.0668857	0.469388	-1.09115	down
Yalp011779	Thapsakon A*	Alkaloids	Alkaloids	C35H36N2O9	3	-	1.24274	0.0238034	0.469837	-1.08977	down
Zbyp005789	Epicatechin-3-O-p-hydroxybenzoate	Phenolic acids	Phenolic acids	C22H18O8	1	-	1.36359	0.00116024	0.470484	-1.08778	down
Zmgp004060	paratensein-7-O-glucoside*	Flavonoids	Isoflavones	C22H22O11	3	-	1.34381	0.00537348	0.470719	-1.08706	down
Lmgn002250	Dicaffeoylquinic acid-O-glucoside	Phenolic acids	Phenolic acids	C31H34O17	2	-	1.29157	0.0678572	0.471246	-1.08545	down
pmp000241	Luteolin-6-C-(2''-glucuronyl)glucoside	Flavonoids	Flavones	C27H28O17	3	-	1.06326	0.0776975	0.473941	-1.07722	down
pme2801	7-Methylxanthine	Nucleotides and derivatives	Nucleotides and derivatives	C6H6N4O2	1	552-62-5	1.38534	0.00134422	0.474218	-1.07638	down
Lmsn002815	Kaempferol-3-O-rutinoside(Nicotiflorin)*	Flavonoids	Flavonols	C27H30O15	1	17650-84-9	1.39637	0.00636121	0.475494	-1.0725	down
Lacp004935	Megastigm-5-en-3,9-diol glucoside*	Terpenoids	Sesquiterpenoids	C19H34O7	3	-	1.36519	0.00892687	0.476119	-1.07061	down
Hmyp002656	Methyl dioxindole-3-acetate	Alkaloids	Plumerane	C11H11NO4	2	57061-18-4	1.171	0.137574	0.477122	-1.06757	down
Lmsp003881	Kaempferol-3-O-rutinoside-7-O-rhamnoside*	Flavonoids	Flavonols	C33H40O19	3	-	1.28502	0.0369983	0.477364	-1.06684	down
MWSHY0016	Luteolin-6-C-glucoside (Isoorientin)*	Flavonoids	Flavones	C21H20O11	1	4261-42-1	1.16461	0.151067	0.477633	-1.06603	down
Lmqn004838	3-O-Methylellagic acid	Tannins	Tannin	C15H8O8	1	-	1.39351	0.000920694	0.478593	-1.06313	down
pme0088	Luteolin (5,7,3',4'-Tetrahydroxyflavone)*	Flavonoids	Flavones	C15H10O6	2	491-70-3	1.24866	0.0704658	0.478663	-1.06292	down
Yalp011808	Thapsakon B*	Alkaloids	Alkaloids	C35H36N2O9	3	-	1.32124	0.00361936	0.482612	-1.05107	down
mad2394	Sinapoyl-p-coumaroyltartaric acid	Phenolic acids	Phenolic acids	C24H22O12	3	-	1.12306	0.0856626	0.482685	-1.05085	down
HJN041	Epicatechin glucoside	Flavonoids	Flavanols	C21H24O11	1	-	1.34043	0.00266532	0.483388	-1.04875	down
MWSmce203	D-Cellobiose	Others	Saccharides	C12H22O11	3	528-50-7	1.35941	0.00139373	0.484175	-1.0464	down
Zbsp007084	Butin; 7,3',4'-Trihydroxyflavanone*	Flavonoids	Flavanones	C15H12O5	3	492-14-8	1.39887	0.00542372	0.485357	-1.04288	down
Zmdp001857	γ-Glutamyltyrosine	Amino acids and derivatives	Amino acids and derivatives	C14H18N2O6	3	7432-23-7	1.13619	0.0299772	0.486608	-1.03917	down
Lmxp000429	Hercynine	Alkaloids	Alkaloids	C9H15N3O2	2	534-30-5	1.31172	0.0373084	0.488592	-1.0333	down
MWSmce490	2',4',6'-Trihydroxyacetophenone	Phenolic acids	Phenolic acids	C8H8O4	3	480-66-0	1.1416	0.0428279	0.490872	-1.02658	down
pma1751	N-(beta-D-Glucosyl)nicotinate*	Others	Vitamin	C12H15NO7	3	-	1.33282	0.018503	0.49252	-1.02175	down
Lmyp004052	Quercetin-3-O-(6''-O-p-Coumaroyl)galactoside	Flavonoids	Flavonols	C30H26O14	1	-	1.40813	0.000456002	0.493473	-1.01896	down
Lmfp003403	Quercetagetin-7-O-glucoside(Quercetagitrin)*	Flavonoids	Flavonols	C21H20O13	1	548-75-4	1.30975	0.0341083	0.495349	-1.01348	down
mws0254	L-Histidine	Amino acids and derivatives	Amino acids and derivatives	C6H9N3O2	1	71-00-1	1.39639	0.00264698	0.498014	-1.00574	down
Lmtn002997	Mearnsetin-3-O-glucoside*	Flavonoids	Flavones	C22H22O13	2	-	1.29663	0.0224246	0.498962	-1.003	down
MWSmce689	Methyl linolenate	Lipids	Free fatty acids	C19H32O2	2	301-00-8	1.38905	0.00750076	2.00591	1.00426	up
Jmgn002726	C-glucosyl-C-arabinosyl-2-hydroxynaringenin	Flavonoids	Flavanones	C26H30O15	2	-	1.36038	0.0300898	2.00827	1.00595	up
pme0220	Methyl jasmonate	Organic acids	Organic acids	C13H20O3	3	1211-29-6	1.30471	0.00485068	2.01037	1.00746	up
pmn001384	Isochlorogenic acid C*	Phenolic acids	Phenolic acids	C25H24O12	1	57378-72-0	1.25119	0.0604429	2.01044	1.00751	up
Wafp003158	N-Feruloylhomoagmatine	Alkaloids	Phenolamine	C16H24N4O3	2	-	1.2622	0.0107038	2.01957	1.01405	up
Lazn006616	Buddlenol F	Lignans and Coumarins	Lignans	C32H38O12	2	97399-83-2	1.33835	0.0160268	2.03433	1.02455	up
pmb0889	Punicic acid (9Z,11E,13Z-octadecatrienoic acid)	Lipids	Free fatty acids	C18H30O2	3	544-72-9	1.38043	0.0020717	2.0348	1.02489	up
Lakn001671	2-β-D-Glucopyranosyloxy-5-hydroxy-phenylacetic acid	Phenolic acids	Phenolic acids	C14H18O9	2	-	1.21455	0.022458	2.04621	1.03296	up
mws0183	3,4-Dihydroxybenzoic acid (Protocatechuic acid)*	Phenolic acids	Phenolic acids	C7H6O4	3	99-50-3	1.2136	0.0304343	2.05259	1.03745	up
MWS80007	13-Hydroperoxy-9Z,11E-octadecadienoic acid*	Lipids	Free fatty acids	C18H32O4	3	23017-93-8	1.39507	0.0114193	2.05459	1.03885	up
pmb2928	Gallic acid-4-O-glucoside	Phenolic acids	Phenolic acids	C13H16O10	1	84274-52-2	1.40148	0.000274799	2.06723	1.0477	up
mws0097	Pinoresinol*	Lignans and Coumarins	Lignans	C20H22O6	1	487-36-5	1.35542	0.0324798	2.07431	1.05263	up
Lmbn005287	7S,8S-DiHODE; (9Z,12Z)-(7S,8S)-Dihydroxyoctadeca-9,12-dienoic acid*	Lipids	Free fatty acids	C18H32O4	3	143288-65-7	1.3889	0.0003413	2.07883	1.05577	up
pmn001533	2-O-Di-gallic acyl-Glucoside-Glucoside	Phenolic acids	Phenolic acids	C26H30O19	3	-	1.22706	0.0247274	2.0795	1.05624	up
mws0180	2,5-Dihydroxybenzoic acid; Gentisic Acid*	Phenolic acids	Phenolic acids	C7H6O4	3	490-79-9	1.35614	0.00305207	2.08331	1.05888	up
pme1654	Jasmonic acid	Organic acids	Organic acids	C12H18O3	3	77026-92-7	1.37718	0.0197783	2.08395	1.05932	up
pme1975	Malonic acid	Organic acids	Organic acids	C3H4O4	3	141-82-2	1.2821	0.0724855	2.09356	1.06596	up
Wasn000977	4-O-galactopyranosylxylose	Others	Saccharides	C11H20O10	3	14087-31-1	1.29642	0.0306772	2.11563	1.08109	up
pma0101	Caffeoylagmatine	Alkaloids	Phenolamine	C14H20N4O3	3	-	1.30814	0.0281678	2.11582	1.08122	up
MA10002917	2,4-Dinitrophenol	Phenolic acids	Phenolic acids	C6H4N2O5	3	51-28-5	1.38509	0.0056543	2.11922	1.08353	up
Wbsp000172	Apigenin-4'-O-(2''-O-p-coumaroyl)-β-D-glucopyranoside	Flavonoids	Flavones	C30H26O12	2	-	1.09721	0.163935	2.1278	1.08936	up
Li512115	Isochlorogenic acid B	Phenolic acids	Phenolic acids	C25H24O12	1	14534-61-3	1.24143	0.0641117	2.13663	1.09534	up
pmf0348	2,6-Dimethyl-7-octene-2,3,6-triol	Others	Alcohol compounds	C10H20O3	3	73815-21-1	1.38262	0.0140245	2.13895	1.09691	up
Lmgn007652	Tianshic acid	Organic acids	Organic acids	C18H34O5	2	-	1.37432	0.00149848	2.14107	1.09833	up
Lmzp003207	(3R,4R)-p-Menth-1-ene-3,4-diol-3-O-β-D-glucoside*	Terpenoids	Monoterpenoids	C16H28O7	1	-	1.40784	0.00195931	2.14524	1.10114	up
MWS4354	N6-methyladenosine	Nucleotides and derivatives	Nucleotides and derivatives	C11H15N5O4	3	1867-73-8	1.317	0.00460629	2.14585	1.10155	up
Hmln002996	β-Hydroxyacteoside	Phenolic acids	Phenolic acids	C29H36O16	3	95587-86-3	1.14928	0.101831	2.15141	1.10528	up
Lmsn004921	1,2-Di-O-galloyl-5-O-Cinnamoyl-β-D-glucose	Phenolic acids	Phenolic acids	C29H26O15	2	-	1.19155	0.0803934	2.15617	1.10847	up
Zmhn003074	Physcion-8-O-glucoside	Quinones	Anthraquinone	C22H22O10	2	26296-54-8	1.41122	0.00137318	2.15941	1.11064	up
Lmbp000123	L-Homomethionine	Amino acids and derivatives	Amino acids and derivatives	C6H13NO2S	3	25148-30-5	1.38232	0.00815479	2.16125	1.11187	up
Wajp004095	Apigenin-7-O-Gentiobioside	Flavonoids	Flavones	C27H30O15	3	-	1.125	0.152072	2.17204	1.11905	up
Wcdp006929	(9Z,11E,13E,15Z)-4-Oxo-9,11,13,15-Octadecatetraenoic Acid	Lipids	Free fatty acids	C18H26O3	2	17699-21-7	1.17494	0.0257407	2.19309	1.13296	up
Lmsn005321	1-O-p-Coumaroyl-2-O-galloyl-4,6-(S)-HHDP-β-D-glucose	Phenolic acids	Phenolic acids	C36H28O20	3	-	1.25874	0.00876031	2.199	1.13685	up
ZBN0127	Quercetin-3-O-(2''-O-galloyl)glucoside	Flavonoids	Flavonols	C28H24O16	3	69624-79-9	1.05817	0.0370594	2.21327	1.14618	up
Lmsn004384	1,4-Di-O-galloyl-2-O-p-coumaroyl-β-D-glucose*	Phenolic acids	Phenolic acids	C29H26O16	2	-	1.23777	0.0829678	2.21607	1.14801	up
pme2125	Raffinose*	Others	Saccharides	C18H32O16	3	512-69-6	1.25475	0.0124342	2.2275	1.15543	up
pme3188	Uridine 5'-monophosphate	Nucleotides and derivatives	Nucleotides and derivatives	C9H13N2O9P	3	58-97-9	1.38835	0.0152675	2.23079	1.15755	up
Lagp004342	5,2',5'-Trihydroxy-3,7,4'-trimethoxyflavone-2'-O-β-D-glucoside*	Flavonoids	Flavones	C24H26O13	2	-	1.37023	0.0083836	2.23669	1.16136	up
mws0024	Gallic acid	Phenolic acids	Phenolic acids	C7H6O5	1	149-91-7	1.30551	0.022048	2.23903	1.16287	up
Laxp005948	7,2'‑dihydroxy‑4'‑methoxy‑isoflavanol glucoside	Flavonoids	Other Flavonoids	C22H26O10	2	-	1.10767	0.0781584	2.24139	1.1644	up
Zaxn007436	Pimaradienone*	Terpenoids	Ditepenoids	C20H30O	2	-	1.14084	0.0473211	2.2499	1.16986	up
MWSHC20189	Epipinoresinol*	Lignans and Coumarins	Lignans	C20H22O6	1	24404-50-0	1.27114	0.00992904	2.25648	1.17407	up
Wcdp007645	9-Oxo-10,12-Octadecadienoic Acid	Lipids	Free fatty acids	C18H30O3	3	54665-32-6	1.27436	0.0361754	2.26554	1.17986	up
Yaan005591	(E)-Resveratroloside	Others	Others	C20H22O9	3	116181-54-5	1.38944	0.000382608	2.27213	1.18404	up
ZBN0200	Procyanidin B2 3,3'-di-O-gallate	Tannins	Proanthocyanidins	C44H34O20	3	79907-44-1	1.31695	0.012853	2.32024	1.21428	up
Lmsn004098	1-O-Caffeoyl-4,6-di-O-galloyl-β-D-glucose	Phenolic acids	Phenolic acids	C29H26O17	2	-	1.1104	0.137195	2.33391	1.22275	up
Cmxn004016	Dihydromarein	Flavonoids	Chalcones	C21H24O11	3	-	1.00382	0.185443	2.35543	1.23599	up
Lmhp009773	1-α-Linolenoyl-glycerol-3-O-glucoside*	Lipids	Glycerol ester	C27H46O9	1	-	1.28442	0.0368107	2.36541	1.24209	up
pme3184	2'-Deoxyadenosine-5'-monophosphate	Nucleotides and derivatives	Nucleotides and derivatives	C10H14N5O6P	3	653-63-4	1.30599	0.00730566	2.38175	1.25202	up
Zmyn004449	9-Hydroxy-12-oxo-10(E),15(Z)-octadecadienoic acid	Lipids	Free fatty acids	C18H30O4	3	-	1.418	1.82754e-05	2.3945	1.25973	up
mws0336	Urocanic acid	Organic acids	Organic acids	C6H6N2O2	3	104-98-3	1.3503	0.0439981	2.40119	1.26375	up
mws0154	Shikimic acid	Organic acids	Organic acids	C7H10O5	3	138-59-0	1.41259	0.00126925	2.40837	1.26806	up
Lhcp090202	3-(Acetyloxy)-13,15-dihydroxyoleanan-12-one (Rubiprasin A)(iso-01)	Terpenoids	Triterpene	C32H52O5	1	-	1.38686	0.000354578	2.42523	1.27812	up
Yaan005768	(2S,3R,4S,5S,6R)-2-(2,5-dihydroxy-4-((E)-3-hydroxystyryl)phenoxy)-6-(hydroxymethyl)tetrahydro-2H-pyran-3,4,5-triol	Others	Others	C20H22O9	3	-	1.38237	0.010504	2.44264	1.28844	up
pmb0819	3-Indoleacetonitrile	Alkaloids	Plumerane	C10H8N2	3	771-51-7	1.22485	0.102509	2.44504	1.28986	up
MWS4305	Erythrose	Others	Saccharides	C4H8O4	3	583-50-6	1.17345	0.158368	2.44711	1.29108	up
Wcdp004275	Lauramine oxide	Others	Others	C14H31NO	1	1643-20-5	1.20303	0.0215366	2.47152	1.3054	up
Lmfn004769	Quercetin-3-O-(4''-O-galloyl)arabinoside*	Flavonoids	Flavonols	C27H22O15	3	-	1.17681	0.102607	2.47751	1.30889	up
pmf0138	D-Mannose*	Others	Saccharides	C6H12O6	1	3458-28-4	1.38514	0.000455263	2.51792	1.33223	up
pme2598	3,4-Dihydroxybenzeneacetic acid*	Phenolic acids	Phenolic acids	C8H8O4	3	102-32-9	1.31291	0.00836124	2.52394	1.33568	up
Hahn002084	6'-O-caffeoylcatalpol	Others	Others	C24H28O13	3	-	1.3012	0.0927429	2.57158	1.36266	up
Lmhp010514	LysoPE 20:2(2n isomer)	Lipids	LPE	C25H48NO7P	3	-	1.1693	0.0340608	2.59115	1.37359	up
Hmgp001944	Isoacteoside	Phenolic acids	Phenolic acids	C29H36O15	3	61303-13-7	1.18148	0.115202	2.65929	1.41104	up
Jmcn007352	5α-Hydroxycostic acid	Terpenoids	Sesquiterpenoids	C15H22O3	2	-	1.40394	0.000106393	2.72688	1.44725	up
Wmyn000214	gentisic acid 5-O-β-D-(6'-O-galloyl)-gluco-pyranoside	Phenolic acids	Phenolic acids	C20H20O13	2	-	1.36245	0.0176184	2.76517	1.46737	up
MWS201400	Val-Trp	Amino acids and derivatives	Amino acids and derivatives	C16H21N3O3	3	24587-37-9	1.10529	0.13274	2.78364	1.47697	up
pmn001529	3,4,5-Tri-O-Galloylshikimic acid	Phenolic acids	Phenolic acids	C28H22O17	3	-	1.22039	0.0965181	2.79003	1.48028	up
pmb0680	Vitexin-7-O-(6''-p-coumaroyl)glucoside	Flavonoids	Flavones	C36H36O17	3	-	1.0484	0.194403	2.81874	1.49505	up
Wchn005577	1-O-Galloyl-2-O-Cinnamoyl-β-D-glucose	Phenolic acids	Phenolic acids	C22H22O11	2	56994-83-3	1.39321	0.00612147	2.82757	1.49956	up
Zbjn003801	1-O-(6'-O-feruloyl)glucoside-3-O-Caffeoyl Quinic Acid	Phenolic acids	Phenolic acids	C32H36O17	2	-	1.27695	0.0443547	2.84406	1.50795	up
pmn001380	Eucommiol	Others	Alcohol compounds	C9H16O4	3	55930-44-4	1.15914	0.116605	2.85971	1.51587	up
ZBN0177	Isovitexin-7-O-glucoside(Saponarin)*	Flavonoids	Flavones	C27H30O15	3	20310-89-8	1.36436	0.00776483	2.87353	1.52282	up
Lmhp009526	2-α-Linolenoyl-glycerol-1-O-glucoside*	Lipids	Glycerol ester	C27H46O9	1	-	1.38407	0.009801	2.89009	1.53112	up
Cmhn002756	1,3-Di-O-galloyl-4,6-(S)-HHDP-β-D-glucose; Heterophylliin A	Tannins	Tannin	C34H26O22	3	87687-52-3	1.32311	0.0405569	2.94876	1.56011	up
MWS5238	4-Phenylbutyric acid	Organic acids	Organic acids	C10H12O2	2	1821-12-1	1.39245	0.00616023	3.01791	1.59355	up
pme1383	Pyridoxine	Others	Vitamin	C8H11NO3	2	65-23-6	1.40711	0.00642115	3.0296	1.59913	up
ZBN0231	Vitexin-2''-O-glucoside*	Flavonoids	Flavones	C27H30O15	3	61360-94-9	1.39904	0.0162504	3.14702	1.65399	up
MWSslk080	10-Hydroxydecanoic acid	Lipids	Free fatty acids	C10H20O3	3	1679-53-4	1.10609	0.050465	3.16228	1.66096	up
pma0461	14,15-Dehydrocrepenynic acid	Lipids	Free fatty acids	C18H28O2	3	4154-44-3	1.38744	0.000291437	3.19705	1.67674	up
Wagp004803	Abscisic acid D-glucopyranosyl ester	Others	Others	C21H30O9	3	-	1.35022	0.0467276	3.21966	1.68691	up
WaYn010298	9-Hydroxyoctadeca-6,10,12,15-Tetraenoic Acid	Lipids	Free fatty acids	C18H28O3	1	326492-79-9	1.41236	0.00628412	3.28691	1.71673	up
pmb0789	Pyridoxine-5'-O-glucoside	Others	Vitamin	C14H21NO8	3	-	1.36755	0.00394873	3.32441	1.7331	up
pme1292	Homogentisic acid*	Phenolic acids	Phenolic acids	C8H8O4	3	451-13-8	1.22522	0.0128148	3.40102	1.76597	up
Wayn002665	Prodelphinidin A2 3'-gallate	Tannins	Proanthocyanidins	C37H28O18	2	-	1.34927	0.0122225	3.41923	1.77367	up
Wafn005535	Hydroxyundecenoic acid sulfate	Others	Others	C11H20O6S	3	-	1.34796	0.0528651	3.5451	1.82583	up
pma6455	Ribulose-5-phosphate	Others	Saccharides	C5H11O8P	3	4151-19-3	1.36529	0.0033464	3.61405	1.85362	up
MWSmce582	Methyl L-pyroglutamate	Alkaloids	Pyrrole alkaloids	C6H9NO3	3	4931-66-2	1.40504	0.0124322	3.65963	1.8717	up
Wasn003913	Protocatechuic acid 4-O-(6''-O-Galloy)Glucoside	Phenolic acids	Phenolic acids	C20H20O13	2	-	1.40857	0.00178703	3.68596	1.88204	up
mws0017	Spermidine	Alkaloids	Alkaloids	C7H19N3	3	124-20-9	1.19355	0.0706975	3.68904	1.88325	up
pmb0885	4-Oxo-9Z,11Z,13E,15E-Octadecatetraenoic Acid	Lipids	Free fatty acids	C18H26O3	3	-	1.36926	0.0330143	3.72614	1.89768	up
Wasn002043	3,5-Di-Galloyl Sorbitol	Phenolic acids	Phenolic acids	C20H22O14	1	-	1.31974	0.00819088	3.7546	1.90866	up
Lamp008416	3-(4-hydroxy)-5,7-dihydroxy-9-hydroxychroman-4-one	Flavonoids	Other Flavonoids	C16H14O6	2	-	1.32501	0.00113923	3.85727	1.94758	up
MWS2040	Methanesulfonic acid	Organic acids	Organic acids	CH4O3S	3	75-75-2	1.36495	0.0579848	3.94251	1.97912	up
NK10253223	2-Amino-3-methoxybenzoic acid	Phenolic acids	Phenolic acids	C8H9NO3	3	3177-80-8	1.31811	0.0110576	3.94957	1.9817	up
Wbmp010456	Macrophypene B	Terpenoids	Ditepenoids	C18H28O2	3	-	1.41593	0.0025953	3.9882	1.99574	up
mws0972	6-Hydroxyhexanoic acid	Organic acids	Organic acids	C6H12O3	3	1191-25-9	1.34927	0.0565366	4.04283	2.01536	up
Zmjp000624	Pyridoxal	Others	Vitamin	C8H9NO3	3	66-72-8	1.41321	1.75653e-05	4.41445	2.14223	up
Lakp004475	Dehydrodicatechin A	Flavonoids	Flavanols	C30H24O12	3	36048-23-4	1.31685	0.120874	4.42344	2.14517	up
Zmpn003368	13S-Hydroxy-9Z,11E,15Z-octadecatrienoic acid	Lipids	Free fatty acids	C18H30O3	1	87984-82-5	1.40784	0.000508513	4.53031	2.17961	up
Hmqp005455	15(R)-Hydroxylinoleic Acid	Lipids	Free fatty acids	C18H32O3	3	177931-23-6	1.41494	0.000808073	4.57362	2.19334	up
Lmfn001258	Maplexin D (2,4-Di-O-Galloyl-1,5-Anhydro-D-Glucitol)*	Phenolic acids	Phenolic acids	C20H20O13	1	1355573-86-2	1.32541	0.0604817	4.75108	2.24825	up
mws5045	12-Hydroxydodecanoic acid	Lipids	Free fatty acids	C12H24O3	3	505-95-3	1.40572	0.00222968	4.85514	2.27951	up
pmb0128	δ-Tridecalactone	Others	Lactones	C13H24O2	3	7370-92-5	1.38706	0.00332765	4.86824	2.2834	up
Zamn006847	glycoric acid	Others	Others	C12H20O4	1	-	1.41591	0.000151261	4.91716	2.29782	up
Zmjn003398	2-Dodecenedioic acid	Lipids	Free fatty acids	C12H20O4	1	6402-36-4	1.41649	0.00267397	5.03704	2.33258	up
pmb2804	13S-Hydroperoxy-9Z,11E-octadecadienoic acid	Lipids	Free fatty acids	C18H32O4	3	33964-75-9	1.00375	0.188682	5.07376	2.34305	up
pmn001691	9,12,13-Trihydroxy-10,15-octadecadienoic acid	Lipids	Free fatty acids	C18H32O5	2	-	1.35217	0.000584305	5.1663	2.36913	up
ZBN0068	Castanoside B[Kaempferol-3-O-(4'',6''-di-p-coumaroyl)mannoside]	Flavonoids	Flavonols	C39H32O15	3	-	1.36744	9.436e-05	5.87332	2.55418	up
Wasn000495	6-O-alpha-L-arabinopyranosyl-D-glucopyranose	Others	Saccharides	C11H20O10	3	14116-69-9	1.31113	0.000542098	6.53383	2.70793	up
MWSslk006	Ethyl Vanillate	Phenolic acids	Phenolic acids	C10H12O4	3	617-05-0	1.39598	0.00498338	6.76159	2.75736	up
mws1629	Aucubin	Terpenoids	Sesquiterpenoids	C15H22O9	2	479-98-1	1.39206	0.00822495	7.79998	2.96347	up
pme0183	Isoguanine	Nucleotides and derivatives	Nucleotides and derivatives	C5H5N5O	3	3373-53-3	1.41802	0.000857335	8.2042	3.03636	up
Sazp010264	Monogalactosyldiacylglycerol	Lipids	Free fatty acids	C45H70O10	2	-	1.41747	0.0017998	8.42939	3.07543	up
Haxp007330	p-Methoxycinnamic acida	Others	Others	C10H10O3	3	-	1.4163	0.000883397	8.83871	3.14384	up
MWS2984	8-Azaguanine	Nucleotides and derivatives	Nucleotides and derivatives	C4H4N6O	3	134-58-7	1.41253	0.0110578	12.0381	3.58953	up
Zmjn005174	1,3,2'-Triparacoumaroyl-sucrose	Phenolic acids	Phenolic acids	C39H40O17	2	-	1.39457	0.00151816	12.1929	3.60797	up
Lmcn004772	Theaflagallin	Tannins	Tannin	C20H16O9	3	102208-15-1	1.38427	0.0251828	12.6606	3.66228	up
pme1109	Guanine	Nucleotides and derivatives	Nucleotides and derivatives	C5H5N5O	3	73-40-5	1.41699	0.00102531	12.8393	3.6825	up
Wbmp001002	4-methoxybenzamide	Alkaloids	Alkaloids	C8H9NO2	3	3424-93-9	1.41407	0.00187361	15.5217	3.95621	up
Lhhp111109	Schisantherin J	Lignans and Coumarins	Lignans	C35H40O11	2	135432-28-9	1.39779	0.053466	56.3126	5.81539	up
Zmbp000555	3-Indole acetamide	Alkaloids	Plumerane	C10H10N2O	3	-	1.41663	0.0227156	0	#DIV/0!	down
Lcsp001671	2-oxindole-3-acetic acid	Alkaloids	Plumerane	C10H9NO3	2	2971-31-5	1.41297	0.0345256	0	#DIV/0!	down
mws0636	L-Phenylalanyl-L-phenylalanine	Amino acids and derivatives	Amino acids and derivatives	C18H20N2O3	3	2577-40-4	1.32168	0.161381	#DIV/0!	#DIV/0!	up
pmn001416	Catechin-(7,8-bc)-4α-(3,4-dihydroxyphenyl)-dihydro-2-(3H)-one	Flavonoids	Flavanols	C24H20O9	3	-	1.41877	0.000669672	0	#DIV/0!	down
ZBN0074	3',4,4',5,7-Pentahydroxyflavan (Luteoforol)	Flavonoids	Flavanols	C15H14O6	3	13392-26-2	1.41781	0.0115669	#DIV/0!	#DIV/0!	up
Zbxn003562	Taxifolin-2-O-glucoside	Flavonoids	Flavanonols	C21H22O12	1	-	1.41855	0.00436395	0	#DIV/0!	down
ZBN0060	Quercetin-3,4'-Dimethyl Ether	Flavonoids	Flavonols	C17H14O7	3	33429-83-3	1.41797	0.00454774	0	#DIV/0!	down
Cmpp003619	6,7-Dihydroxy-4-methylcoumarin	Lignans and Coumarins	Coumarins	C10H8O4	3	529-84-0	1.41177	0.057155	#DIV/0!	#DIV/0!	up
Lhmp121010	Olivil Monoacetate	Lignans and Coumarins	Lignans	C22H26O8	2	1016974-78-9	1.37243	0.140491	0	#DIV/0!	down
WaYp006462	2-Aminohexadecane-1,5,15-triol	Lipids	Sphingolipids	C16H35NO3	1	-	1.41816	0.00755964	0	#DIV/0!	down
MWS5083	Flavin Single Nucleotide(FMN)	Nucleotides and derivatives	Nucleotides and derivatives	C17H21N4O9P	3	6184-17-4	1.311	0.0699398	0	#DIV/0!	down
Hmsp003093	3,7-Dihydroxychromen-4-one	Others	Chromone	C9H6O4	3	-	1.39839	0.0504915	0	#DIV/0!	down
pmn001525	3,5-Digalloylshikimic acid	Phenolic acids	Phenolic acids	C23H26O11	3	95753-52-9	1.39811	0.105956	#DIV/0!	#DIV/0!	up
Ymjm000147	p-Hydroxyphenyl 6-O-(E)-caffeoyl-β-D-allopyranoside	Phenolic acids	Phenolic acids	C21H22O10	3	-	1.41419	0.0367954	#DIV/0!	#DIV/0!	up
Hamp002961	Antiarol; 3,4,5-Trimethoxyphenol	Phenolic acids	Phenolic acids	C9H12O4	3	642-71-7	1.39662	0.0537182	0	#DIV/0!	down
Zmpn001713	3-Nitrophenol	Phenolic acids	Phenolic acids	C6H5NO3	3	554-84-7	1.4036	0.0406253	#DIV/0!	#DIV/0!	up
Labn006458	Cinnamoyl gallic acid-3-O-β-D-glucoside*	Phenolic acids	Phenolic acids	C22H22O11	2	-	1.41434	0.0445885	#DIV/0!	#DIV/0!	up
mws0898	Isoeugenol	Phenolic acids	Phenolic acids	C10H12O2	3	97-54-1	1.41118	0.0381277	0	#DIV/0!	down
Lmsn003644	1-O-Galloyl-6-O-Feruloyl-β-D-glucose*	Phenolic acids	Phenolic acids	C23H24O13	3	-	1.41349	0.0297212	#DIV/0!	#DIV/0!	up
Lmwp011196	Bis(2-ethylhexyl)phthalate	Phenolic acids	Phenolic acids	C24H38O4	2	117-81-7	1.41882	2.66629e-05	0	#DIV/0!	down
pmb0475	Gallic acid-4-O-(6'''-feruloyl)sophoroside	Phenolic acids	Phenolic acids	C29H34O18	3	-	1.40106	0.0487262	#DIV/0!	#DIV/0!	up
HJN102	3,4,5-Tricaffeoylquinic acid	Phenolic acids	Phenolic acids	C34H30O15	3	86632-03-3	1.41472	0.0430899	#DIV/0!	#DIV/0!	up
Lmcn003845	Theaflavic acid	Tannins	Tannin	C21H16O10	3	30407-93-3	1.36334	0.0650529	#DIV/0!	#DIV/0!	up

## Sheet: Table S3
Supplementary Table 3. Statistics summary of transcriptome sequencing of Golden bud green tea grown under red shading net compared to natural sunlight conditions.
Sample	Raw Reads	Clean Reads	Clean Base(G)	Error Rate(%)	Q20(%)	Q30(%)	GC Content(%)
CK1	45235058	44345094	6.65	0.02	98.15	94.61	45.08
CK2	47035804	46102922	6.92	0.02	98.17	94.62	44.98
CK3	46928470	46039576	6.91	0.02	98.15	94.62	45.08
Red1	47863236	46885002	7.03	0.02	98.13	94.59	45.09
Red2	47501088	46450204	6.97	0.02	98.15	94.62	45.12
Red3	44227972	43230862	6.48	0.02	98.19	94.72	45.14
Assembly result statistics table
Type	Number	Mean Length	N50	N90	Total Bases
Transcript	169749	1098	1821	449	186318829
Unigene	90126	1375	2011	614	123929485

## Sheet: Table S4
Supplementary Table 4. Details of the differentially expressed genes in Golden bud green tea in resposne to growing under red shading net compared to growing under natural sunlight conditions.
ID	log2FoldChange	pvalue	padj	regulated	KEGG	KEGG pathway	NR	Swissprot	GO
Cluster-49748.8	-10.0772	0.00990459	0.0408002	down	K09955 uncharacterized protein | (RefSeq) uncharacterized protein LOC114284800 isoform X1 (A)	--	uncharacterized protein LOC114284800 isoform X2 [Camellia sinensis]	AB5C_ARATH RecName: Full=ABC transporter C family member 5; Short=ABC transporter ABCC.5; Short=AtABCC5; EC=7.6.2.2; AltName: Full=ATP-energized glutathione S-conjugate pump 5; AltName: Full=Glutathione S-conjugate-transporting ATPase 5; AltName: Full=Multidrug resistance-associated protein 5;	GO:0016021,integral component of membrane; GO:0016020,membrane; GO:0000325,plant-type vacuole; GO:0005774,vacuolar membrane; GO:0005773,vacuole; GO:0008559,ABC-type xenobiotic transporter activity; GO:0005524,ATP binding; GO:0042626,ATPase-coupled transmembrane transporter activity; GO:0008281,sulfonylurea receptor activity; GO:1901527,abscisic acid-activated signaling pathway involved in stomata…
Cluster-50584.9	-9.98716	1.76424e-15	3.82867e-14	down	K01756 adenylosuccinate lyase [EC:4.3.2.2] | (RefSeq) uncharacterized protein LOC114294153 isoform X1 (A)	ko00230: Purine metabolism; ko00250: Alanine, aspartate and glutamate metabolism; ko01100: Metabolic pathways; ko01110: Biosynthesis of secondary metabolites; ko01232: Nucleotide metabolism; ko01240: Biosynthesis of cofactors	hypothetical protein HYC85_001526 [Camellia sinensis]	--	--
Cluster-48385.6	-8.95471	1.56112e-13	2.98704e-12	down	K09291 nucleoprotein TPR | (RefSeq) LOW QUALITY PROTEIN: nuclear-pore anchor (A)	ko03013: Nucleocytoplasmic transport	Nuclear-pore anchor [Camellia lanceoleosa]	NUA_ARATH RecName: Full=Nuclear-pore anchor {ECO:0000303|PubMed:17513499, ECO:0000303|PubMed:21189294}; AltName: Full=Protein TRANSLOCATED PROMOTER REGION {ECO:0000303|PubMed:17535820}; Short=AtTPR;	GO:0005739,mitochondrion; GO:0005635,nuclear envelope; GO:0031965,nuclear membrane; GO:0005643,nuclear pore; GO:0005730,nucleolus; GO:0009506,plasmodesma; GO:0017056,structural constituent of nuclear pore; GO:0006406,mRNA export from nucleus; GO:0009910,negative regulation of flower development; GO:0033234,negative regulation of protein sumoylation; GO:0016973,poly(A)+ mRNA export from nucleus; G…
Cluster-8169.27	-8.80505	7.46301e-13	1.34901e-11	down	K13459 disease resistance protein RPS2 | (RefSeq) disease resistance protein RPS2 (A)	ko04626: Plant-pathogen interaction	TMV resistance protein N-like [Camellia sinensis]	TMVRN_NICGU RecName: Full=TMV resistance protein N; EC=3.2.2.6 {ECO:0000255|PROSITE-ProRule:PRU00204};	GO:0005737,cytoplasm; GO:0043531,ADP binding; GO:0005524,ATP binding; GO:0050135,NAD(P)+ nucleosidase activity; GO:0061809,NAD+ nucleotidase, cyclic ADP-ribose generating; GO:0050832,defense response to fungus; GO:0009626,plant-type hypersensitive response; GO:0007165,signal transduction; GO:0000166,nucleotide binding; GO:0003674,molecular_function; GO:0005488,binding; GO:0017076,purine nucleotid…
Cluster-46255.1	-8.7504	3.39251e-12	5.85291e-11	down	K11438 type III protein arginine methyltransferase [EC:2.1.1.321] | (RefSeq) protein arginine N-methyltransferase 1.6 isoform X1 (A)	--	protein arginine N-methyltransferase 7 isoform X4 [Camellia sinensis]	ANM16_ARATH RecName: Full=Protein arginine N-methyltransferase 1.6; Short=AtPRMT16; Short=AtPRMT7; EC=2.1.1.-;	GO:0035241,protein-arginine omega-N monomethyltransferase activity; GO:0018216,peptidyl-arginine methylation; GO:0003674,molecular_function; GO:0003824,catalytic activity; GO:0008168,methyltransferase activity; GO:0008170,N-methyltransferase activity; GO:0008276,protein methyltransferase activity; GO:0008757,S-adenosylmethionine-dependent methyltransferase activity; GO:0016273,arginine N-methyltr…
Cluster-17324.8	-8.53013	8.49711e-11	1.30893e-09	down	--	--	uncharacterized protein LOC114260454 isoform X1 [Camellia sinensis]	--	--
Cluster-53979.6	-8.3719	3.59093e-11	5.69573e-10	down	K22544 deoxynucleoside triphosphate triphosphohydrolase SAMHD1 [EC:3.1.5.-] | (RefSeq) deoxynucleoside triphosphate triphosphohydrolase SAMHD1 homolog isoform X1 (A)	ko03250: Viral life cycle - HIV-1	deoxynucleoside triphosphate triphosphohydrolase SAMHD1 homolog isoform X2 [Camellia sinensis]	--	GO:0005524,ATP binding; GO:0000166,nucleotide binding; GO:0003674,molecular_function; GO:0005488,binding; GO:0017076,purine nucleotide binding; GO:0030554,adenyl nucleotide binding; GO:0032553,ribonucleotide binding; GO:0032555,purine ribonucleotide binding; GO:0032559,adenyl ribonucleotide binding; GO:0035639,purine ribonucleoside triphosphate binding; GO:0036094,small molecule binding; GO:00431…
Cluster-47411.5	-8.2723	1.33643e-10	2.02371e-09	down	--	--	nodulin homeobox-like isoform X1 [Camellia sinensis]	NDX_ARATH RecName: Full=Nodulin homeobox {ECO:0000303|PubMed:23641115}; AltName: Full=NDX1 homeobox protein homolog {ECO:0000303|PubMed:19734295}; Short=AtNDX1 {ECO:0000303|PubMed:19734295};	GO:0005730,nucleolus; GO:0005634,nucleus; GO:0003700,DNA-binding transcription factor activity; GO:0043565,sequence-specific DNA binding; GO:0003697,single-stranded DNA binding; GO:0009908,flower development; GO:0060195,negative regulation of antisense RNA transcription; GO:0048364,root development; GO:0009845,seed germination; GO:0003674,molecular_function; GO:0140110,transcription regulator act…
Cluster-52147.5	-8.19679	1.39007e-08	1.73972e-07	down	--	--	pentatricopeptide repeat-containing protein At2g35130 isoform X2 [Camellia sinensis]	PP186_ARATH RecName: Full=Pentatricopeptide repeat-containing protein At2g35130;	--
Cluster-53716.1	-8.15218	2.35302e-09	3.17483e-08	down	K16278 E3 ubiquitin-protein ligase HOS1 [EC:2.3.2.27] | (RefSeq) LOW QUALITY PROTEIN: E3 ubiquitin-protein ligase HOS1-like (A)	--	LOW QUALITY PROTEIN: E3 ubiquitin-protein ligase HOS1-like [Camellia sinensis]	HOS1_ARATH RecName: Full=E3 ubiquitin-protein ligase HOS1; EC=2.3.2.27; AltName: Full=Protein HIGH EXPRESSION OF OSMOTICALLY RESPONSIVE GENE 1; AltName: Full=RING finger protein HOS1; AltName: Full=RING-type E3 ubiquitin transferase HOS1 {ECO:0000305};	GO:0005737,cytoplasm; GO:0005634,nucleus; GO:0046872,metal ion binding; GO:0004842,ubiquitin-protein transferase activity; GO:0045892,negative regulation of DNA-templated transcription; GO:0016567,protein ubiquitination; GO:0009409,response to cold; GO:0010228,vegetative to reproductive phase transition of meristem; GO:0003674,molecular_function; GO:0005488,binding; GO:0043167,ion binding; GO:004…
Cluster-54864.2	-8.09896	1.215e-09	1.68436e-08	down	K02936 large subunit ribosomal protein L7Ae | (RefSeq) 60S ribosomal protein L7a-2-like (A)	ko03010: Ribosome	60S ribosomal protein L7a-2-like [Camellia sinensis]	RL7A1_ORYSJ RecName: Full=60S ribosomal protein L7a-1;	GO:1990904,ribonucleoprotein complex; GO:0005840,ribosome; GO:0042254,ribosome biogenesis; GO:0008150,biological_process; GO:0009987,cellular process; GO:0022613,ribonucleoprotein complex biogenesis; GO:0044085,cellular component biogenesis; GO:0071840,cellular component organization or biogenesis; GO:0005575,cellular_component; GO:0032991,protein-containing complex; GO:0005622,intracellular anat…
Cluster-34810.0	-7.98995	4.34341e-10	6.27592e-09	down	K17108 non-lysosomal glucosylceramidase [EC:3.2.1.45] | (RefSeq) non-lysosomal glucosylceramidase-like isoform X1 (A)	ko00511: Other glycan degradation; ko00600: Sphingolipid metabolism; ko01100: Metabolic pathways	non-lysosomal glucosylceramidase-like isoform X2 [Camellia sinensis]	--	GO:0016020,membrane; GO:0004348,glucosylceramidase activity; GO:0005975,carbohydrate metabolic process; GO:0006680,glucosylceramide catabolic process; GO:0003674,molecular_function; GO:0003824,catalytic activity; GO:0004553,hydrolase activity, hydrolyzing O-glycosyl compounds; GO:0016787,hydrolase activity; GO:0016798,hydrolase activity, acting on glycosyl bonds; GO:0008150,biological_process; GO…
Cluster-45295.4	-7.92285	7.17842e-10	1.01718e-08	down	K14431 transcription factor TGA | (RefSeq) transcription factor TGA2.3-like isoform X1 (A)	ko04075: Plant hormone signal transduction	transcription factor TGA6-like isoform X4 [Camellia sinensis]	TGA21_TOBAC RecName: Full=TGACG-sequence-specific DNA-binding protein TGA-2.1; Short=TGA2.1;	GO:0005634,nucleus; GO:0003700,DNA-binding transcription factor activity; GO:0043565,sequence-specific DNA binding; GO:0006351,DNA-templated transcription; GO:0003674,molecular_function; GO:0140110,transcription regulator activity; GO:0003676,nucleic acid binding; GO:0003677,DNA binding; GO:0005488,binding; GO:0097159,organic cyclic compound binding; GO:1901363,heterocyclic compound binding; GO:0…
Cluster-45346.1	-7.8662	6.34256e-09	8.25386e-08	down	K14709 solute carrier family 39 (zinc transporter), member 1/2/3 | (RefSeq) zinc transporter 4, chloroplastic (A)	--	zinc transporter 4, chloroplastic [Camellia sinensis]	IRT3_ARATH RecName: Full=Fe(2+) transport protein 3, chloroplastic; AltName: Full=Fe(II) transport protein 3; AltName: Full=Iron-regulated transporter 3; Flags: Precursor;	GO:0009535,chloroplast thylakoid membrane; GO:0016021,integral component of membrane; GO:0016020,membrane; GO:0000325,plant-type vacuole; GO:0005886,plasma membrane; GO:0005381,iron ion transmembrane transporter activity; GO:0005385,zinc ion transmembrane transporter activity; GO:0055072,iron ion homeostasis; GO:0006826,iron ion transport; GO:0009624,response to nematode; GO:0071577,zinc ion tran…
Cluster-35811.5	-7.83631	3.22751e-09	4.30995e-08	down	--	--	uncharacterized protein LOC114272452 isoform X3 [Camellia sinensis]	--	--
Cluster-53125.9	-7.60268	4.12315e-09	5.46103e-08	down	K02516 type II protein arginine methyltransferase [EC:2.1.1.320] | (RefSeq) protein arginine N-methyltransferase 1.5 isoform X1 (A)	--	hypothetical protein HYC85_027559 [Camellia sinensis]	ANM5_ORYSI RecName: Full=Protein arginine N-methyltransferase 5; EC=2.1.1.320; AltName: Full=Shk1 kinase-binding protein 1 homolog;	GO:0005737,cytoplasm; GO:0035243,protein-arginine omega-N symmetric methyltransferase activity; GO:0035246,peptidyl-arginine N-methylation; GO:0003674,molecular_function; GO:0003824,catalytic activity; GO:0008168,methyltransferase activity; GO:0008170,N-methyltransferase activity; GO:0008276,protein methyltransferase activity; GO:0008757,S-adenosylmethionine-dependent methyltransferase activity; …
Cluster-52356.6	-7.5217	1.29317e-08	1.62201e-07	down	--	--	hypothetical protein TEA_018511 [Camellia sinensis var. sinensis]	BPC4_ARATH RecName: Full=Protein BASIC PENTACYSTEINE4; Short=AtBPC4;	GO:0005634,nucleus; GO:0003677,DNA binding; GO:0003700,DNA-binding transcription factor activity; GO:0042803,protein homodimerization activity; GO:0043565,sequence-specific DNA binding; GO:0050793,regulation of developmental process; GO:0009723,response to ethylene; GO:0003674,molecular_function; GO:0003676,nucleic acid binding; GO:0005488,binding; GO:0097159,organic cyclic compound binding; GO:1…
Cluster-49928.9	-7.44178	7.53139e-08	8.59922e-07	down	--	--	uncharacterized protein LOC114273686 isoform X1 [Camellia sinensis]	--	GO:0003824,catalytic activity; GO:0003674,molecular_function
Cluster-51842.11	-7.41036	2.13401e-08	2.60338e-07	down	--	--	hypothetical protein TEA_013307 [Camellia sinensis var. sinensis]	--	GO:0003677,DNA binding; GO:0003674,molecular_function; GO:0003676,nucleic acid binding; GO:0005488,binding; GO:0097159,organic cyclic compound binding; GO:1901363,heterocyclic compound binding
Cluster-49713.4	-7.36621	1.92781e-08	2.3626e-07	down	--	--	Ribosomal RNA large subunit methyltransferase I [Camellia lanceoleosa]	--	GO:0008168,methyltransferase activity; GO:0003723,RNA binding; GO:0032259,methylation; GO:0003674,molecular_function; GO:0003824,catalytic activity; GO:0016740,transferase activity; GO:0016741,transferase activity, transferring one-carbon groups; GO:0003676,nucleic acid binding; GO:0005488,binding; GO:0097159,organic cyclic compound binding; GO:1901363,heterocyclic compound binding; GO:0008150,bi…
Cluster-42050.0	-7.36113	2.45898e-08	2.98221e-07	down	--	--	protein WHAT'S THIS FACTOR 1, chloroplastic-like [Camellia sinensis]	WTF1_ORYSJ RecName: Full=Protein WHAT'S THIS FACTOR 1 homolog, chloroplastic {ECO:0000305}; Flags: Precursor;	GO:0009507,chloroplast; GO:0003723,RNA binding; GO:0000373,Group II intron splicing; GO:0006397,mRNA processing; GO:0003674,molecular_function; GO:0003676,nucleic acid binding; GO:0005488,binding; GO:0097159,organic cyclic compound binding; GO:1901363,heterocyclic compound binding; GO:0000375,RNA splicing, via transesterification reactions; GO:0000377,RNA splicing, via transesterification reactio…
Cluster-45491.5	-7.32253	1.53363e-08	1.90834e-07	down	K12890 serine/arginine-rich splicing factor 1 | (RefSeq) serine/arginine-rich splicing factor SR34A isoform X1 (A)	ko03040: Spliceosome	serine/arginine-rich splicing factor SR34A isoform X1 [Camellia sinensis]	SR34A_ARATH RecName: Full=Serine/arginine-rich splicing factor SR34A; Short=At-SR34A; Short=At-SRp34A; Short=AtSR34A; AltName: Full=SER/ARG-rich protein 34A;	GO:0016607,nuclear speck; GO:0005730,nucleolus; GO:0005681,spliceosomal complex; GO:0003729,mRNA binding; GO:0003723,RNA binding; GO:0000398,mRNA splicing, via spliceosome; GO:0008380,RNA splicing; GO:0003674,molecular_function; GO:0003676,nucleic acid binding; GO:0005488,binding; GO:0097159,organic cyclic compound binding; GO:1901363,heterocyclic compound binding; GO:0000375,RNA splicing, via tr…
Cluster-8119.11	-7.29758	9.30377e-08	1.05146e-06	down	K24928 tetratricopeptide repeat protein 5 | (RefSeq) tetratricopeptide repeat protein 5-like isoform X1 (A)	--	uncharacterized protein LOC114277378 isoform X1 [Camellia sinensis]	--	--
Cluster-23194.6	-7.22191	5.77979e-07	5.92891e-06	down	--	--	hypothetical protein HYC85_019749 [Camellia sinensis]	--	--
Cluster-30127.10	-7.1955	2.69814e-07	2.87146e-06	down	--	--	Squamosa promoter-binding-like protein 7 [Camellia lanceoleosa]	SPL7_ARATH RecName: Full=Squamosa promoter-binding-like protein 7;	GO:0016607,nuclear speck; GO:0003677,DNA binding; GO:0046872,metal ion binding; GO:0042803,protein homodimerization activity; GO:0035874,cellular response to copper ion starvation; GO:0048638,regulation of developmental growth; GO:0006355,regulation of DNA-templated transcription; GO:0003674,molecular_function; GO:0003676,nucleic acid binding; GO:0005488,binding; GO:0097159,organic cyclic compoun…
Cluster-28400.7	-7.17723	2.3247e-06	2.2004e-05	down	K17508 protein phosphatase PTC7 [EC:3.1.3.16] | (RefSeq) probable protein phosphatase 2C 55 isoform X1 (A)	--	putative protein phosphatase 2C 55 [Camellia lanceoleosa]	P2C55_ARATH RecName: Full=Probable protein phosphatase 2C 55; Short=AtPP2C55; EC=3.1.3.16;	GO:0046872,metal ion binding; GO:0017018,myosin phosphatase activity; GO:0003674,molecular_function; GO:0005488,binding; GO:0043167,ion binding; GO:0043169,cation binding; GO:0003824,catalytic activity; GO:0004721,phosphoprotein phosphatase activity; GO:0004722,protein serine/threonine phosphatase activity; GO:0016787,hydrolase activity; GO:0016788,hydrolase activity, acting on ester bonds; GO:00…
Cluster-54693.8	-7.07904	5.27976e-06	4.72579e-05	down	--	--	protein PTST homolog 2, chloroplastic isoform X4 [Camellia sinensis]	PTST2_ARATH RecName: Full=Protein PTST homolog 2, chloroplastic {ECO:0000305}; AltName: Full=PROTEIN TARGETING TO STARCH homolog 2 {ECO:0000303|PubMed:28684429}; Flags: Precursor;	GO:0009507,chloroplast; GO:2001071,maltoheptaose binding; GO:0030247,polysaccharide binding; GO:0010581,regulation of starch biosynthetic process; GO:0019252,starch biosynthetic process; GO:0003674,molecular_function; GO:0005488,binding; GO:0030246,carbohydrate binding; GO:0070492,oligosaccharide binding; GO:0000271,polysaccharide biosynthetic process; GO:0005975,carbohydrate metabolic process; G…
Cluster-52286.5	-7.02558	1.76351e-07	1.92828e-06	down	--	--	uncharacterized protein LOC114267790 [Camellia sinensis]	--	GO:0016491,oxidoreductase activity; GO:0003674,molecular_function; GO:0003824,catalytic activity
Cluster-39836.3	-7.01394	2.08803e-06	1.98965e-05	down	--	--	hypothetical protein HYC85_016603 [Camellia sinensis]	--	--
Cluster-28485.3	-7.00863	2.00485e-07	2.17231e-06	down	--	--	hypothetical protein TEA_018429 [Camellia sinensis var. sinensis]	--	--
Cluster-52907.2	-6.8795	4.60141e-07	4.77183e-06	down	--	--	uncharacterized protein LOC114288821 isoform X1 [Camellia sinensis]	TILS_CHAGL RecName: Full=tRNA(Ile)-lysidine synthase, chloroplastic {ECO:0000255|HAMAP-Rule:MF_01161}; EC=6.3.4.19 {ECO:0000255|HAMAP-Rule:MF_01161}; AltName: Full=tRNA(Ile)-2-lysyl-cytidine synthase {ECO:0000255|HAMAP-Rule:MF_01161}; AltName: Full=tRNA(Ile)-lysidine synthetase {ECO:0000255|HAMAP-Rule:MF_01161};	GO:0009507,chloroplast; GO:0005524,ATP binding; GO:0016879,ligase activity, forming carbon-nitrogen bonds; GO:0002097,tRNA wobble base modification; GO:0000166,nucleotide binding; GO:0003674,molecular_function; GO:0005488,binding; GO:0017076,purine nucleotide binding; GO:0030554,adenyl nucleotide binding; GO:0032553,ribonucleotide binding; GO:0032555,purine ribonucleotide binding; GO:0032559,aden…
Cluster-51712.0	-6.85943	1.17863e-06	1.16057e-05	down	--	--	calmodulin-binding protein 60 D-like [Camellia sinensis]	CB60B_ARATH RecName: Full=Calmodulin-binding protein 60 B {ECO:0000303|PubMed:11782485};	GO:0005634,nucleus; GO:0005516,calmodulin binding; GO:0003700,DNA-binding transcription factor activity; GO:0043565,sequence-specific DNA binding; GO:0080142,regulation of salicylic acid biosynthetic process; GO:0003674,molecular_function; GO:0005488,binding; GO:0005515,protein binding; GO:0140110,transcription regulator activity; GO:0003676,nucleic acid binding; GO:0003677,DNA binding; GO:009715…
Cluster-5398.3	-6.77968	6.51083e-06	5.73951e-05	down	K01537 P-type Ca2+ transporter type 2C [EC:7.2.2.10] | (RefSeq) putative calcium-transporting ATPase 13, plasma membrane-type (A)	--	putative calcium-transporting ATPase 13, plasma membrane-type [Camellia sinensis]	ACA13_ARATH RecName: Full=Putative calcium-transporting ATPase 13, plasma membrane-type; EC=7.2.2.10; AltName: Full=Ca(2+)-ATPase isoform 13;	GO:0005887,integral component of plasma membrane; GO:0043231,intracellular membrane-bounded organelle; GO:0005524,ATP binding; GO:0016887,ATP hydrolysis activity; GO:0019829,ATPase-coupled cation transmembrane transporter activity; GO:0005516,calmodulin binding; GO:0046872,metal ion binding; GO:0005388,P-type calcium transporter activity; GO:0000166,nucleotide binding; GO:0003674,molecular_functi…
Cluster-14374.0	-6.76085	2.29326e-06	2.17291e-05	down	--	--	oil body-associated protein 2C-like [Camellia sinensis]	OBP2C_ARATH RecName: Full=Oil body-associated protein 2C {ECO:0000303|PubMed:24406791};	--
Cluster-51593.6	-6.75675	5.80638e-06	5.16864e-05	down	K01904 4-coumarate--CoA ligase [EC:6.2.1.12] | (RefSeq) 4-coumarate--CoA ligase-like 9 (A)	ko00130: Ubiquinone and other terpenoid-quinone biosynthesis; ko00940: Phenylpropanoid biosynthesis; ko01100: Metabolic pathways; ko01110: Biosynthesis of secondary metabolites	4-coumarate--CoA ligase-like 9 [Camellia sinensis]	4CLL9_ARATH RecName: Full=4-coumarate--CoA ligase-like 9 {ECO:0000303|PubMed:12805634}; EC=6.2.1.- {ECO:0000305|PubMed:15677481, ECO:0000305|PubMed:18267944}; AltName: Full=4-coumarate--CoA ligase isoform 4; Short=At4CL4;	GO:0005777,peroxisome; GO:0005524,ATP binding; GO:0016405,CoA-ligase activity; GO:0102391,decanoate-CoA ligase activity; GO:0004321,fatty-acyl-CoA synthase activity; GO:0006633,fatty acid biosynthetic process; GO:0009695,jasmonic acid biosynthetic process; GO:0031408,oxylipin biosynthetic process; GO:0000166,nucleotide binding; GO:0003674,molecular_function; GO:0005488,binding; GO:0017076,purine …
Cluster-52572.9	-6.73119	6.17042e-06	5.4553e-05	down	K08472 mlo protein | (RefSeq) MLO-like protein 10 (A)	--	MLO-like protein 10 [Camellia sinensis]	MLO8_ARATH RecName: Full=MLO-like protein 8; Short=AtMlo8;	GO:0016021,integral component of membrane; GO:0005886,plasma membrane; GO:0005516,calmodulin binding; GO:0006952,defense response; GO:0009607,response to biotic stimulus; GO:0003674,molecular_function; GO:0005488,binding; GO:0005515,protein binding; GO:0006950,response to stress; GO:0008150,biological_process; GO:0050896,response to stimulus; GO:0005575,cellular_component; GO:0016020,membrane; GO…
Cluster-52227.6	-6.6101	0.00188857	0.00987704	down	K24265 bifunctional damage-control phosphatase, subfamily II, fusion protein | (RefSeq) pantothenate kinase 2 (A)	--	Pantothenate kinase 2 [Camellia lanceoleosa]	PANK2_ARATH RecName: Full=Pantothenate kinase 2 {ECO:0000303|PubMed:16897480}; Short=AtPANK2 {ECO:0000303|PubMed:16897480}; AltName: Full=Pantothenic acid kinase 2 {ECO:0000303|PubMed:16897480}; Includes: RecName: Full=Pantothenate kinase {ECO:0000303|PubMed:16897480}; EC=2.7.1.33 {ECO:0000269|PubMed:16897480}; Includes: RecName: Full=4'-phosphopantetheine phosphatase {ECO:0000303|PubMed:27322068…	GO:0005829,cytosol; GO:0005634,nucleus; GO:0005524,ATP binding; GO:0016787,hydrolase activity; GO:0046872,metal ion binding; GO:0004594,pantothenate kinase activity; GO:0015937,coenzyme A biosynthetic process; GO:0016310,phosphorylation; GO:0000166,nucleotide binding; GO:0003674,molecular_function; GO:0005488,binding; GO:0017076,purine nucleotide binding; GO:0030554,adenyl nucleotide binding; GO:…
Cluster-31263.13	-6.60838	8.79766e-05	0.000628604	down	K09580 protein disulfide-isomerase A1 [EC:5.3.4.1] | (RefSeq) protein disulfide-isomerase-like (A)	ko04141: Protein processing in endoplasmic reticulum	Protein disulfide isomerase-like 5-4 [Camellia lanceoleosa]	PDI54_ORYSJ RecName: Full=Protein disulfide isomerase-like 5-4; Short=OsPDIL5-4; AltName: Full=Protein disulfide isomerase-like 8-1; Short=OsPDIL8-1; Flags: Precursor;	GO:0030134,COPII-coated ER to Golgi transport vesicle; GO:0005783,endoplasmic reticulum; GO:0016021,integral component of membrane; GO:0005575,cellular_component; GO:0005622,intracellular anatomical structure; GO:0005737,cytoplasm; GO:0030135,coated vesicle; GO:0031410,cytoplasmic vesicle; GO:0031982,vesicle; GO:0043226,organelle; GO:0043227,membrane-bounded organelle; GO:0043229,intracellular or…
Cluster-53000.2	-6.60634	0.00191816	0.010013	down	--	--	Double-stranded RNA-binding protein 2 [Camellia lanceoleosa]	DRB6_ORYSJ RecName: Full=Double-stranded RNA-binding protein 6; AltName: Full=dsRNA-binding protein 5; Short=OsDRB5; AltName: Full=dsRNA-binding protein 6;	GO:0005737,cytoplasm; GO:0003725,double-stranded RNA binding; GO:0035196,miRNA processing; GO:0003674,molecular_function; GO:0003676,nucleic acid binding; GO:0003723,RNA binding; GO:0005488,binding; GO:0097159,organic cyclic compound binding; GO:1901363,heterocyclic compound binding; GO:0006139,nucleobase-containing compound metabolic process; GO:0006396,RNA processing; GO:0006725,cellular aromat…
Cluster-2341.3	-6.5919	0.00213982	0.0109913	down	K14510 serine/threonine-protein kinase CTR1 [EC:2.7.11.1] | (RefSeq) serine/threonine-protein kinase CTR1-like (A)	ko04016: MAPK signaling pathway - plant; ko04075: Plant hormone signal transduction	serine/threonine-protein kinase EDR1-like isoform X1 [Camellia sinensis]	CTR1_ARATH RecName: Full=Serine/threonine-protein kinase CTR1 {ECO:0000303|PubMed:8431946}; EC=2.7.11.1 {ECO:0000305}; AltName: Full=Protein CONSTITUTIVE TRIPLE RESPONSE1 {ECO:0000303|PubMed:8431946};	GO:0005789,endoplasmic reticulum membrane; GO:0005524,ATP binding; GO:0106310,protein serine kinase activity; GO:0004674,protein serine/threonine kinase activity; GO:0004712,protein serine/threonine/tyrosine kinase activity; GO:0009873,ethylene-activated signaling pathway; GO:0009686,gibberellin biosynthetic process; GO:0010105,negative regulation of ethylene-activated signaling pathway; GO:00467…
Cluster-49062.3	-6.55538	0.00228233	0.0116182	down	K22530 ATPase family AAA domain-containing protein 1 [EC:3.6.1.-] | (RefSeq) ATPase family AAA domain-containing protein 1-B-like (A)	--	hypothetical protein HYC85_022817 [Camellia sinensis]	KTNA1_ARATH RecName: Full=Katanin p60 ATPase-containing subunit A1 {ECO:0000255|HAMAP-Rule:MF_03023}; Short=Katanin p60 subunit A1 {ECO:0000255|HAMAP-Rule:MF_03023}; EC=5.6.1.1 {ECO:0000255|HAMAP-Rule:MF_03023}; AltName: Full=CAD ATPase; AltName: Full=Katanin-1 {ECO:0000303|PubMed:11283338}; Short=AtKTN1 {ECO:0000303|PubMed:11283338}; AltName: Full=Katanin-like microtubule-severing protein {ECO:0…	GO:0005737,cytoplasm; GO:0005874,microtubule; GO:0015630,microtubule cytoskeleton; GO:0005524,ATP binding; GO:0016887,ATP hydrolysis activity; GO:0016853,isomerase activity; GO:0008017,microtubule binding; GO:0008568,microtubule severing ATPase activity; GO:0043622,cortical microtubule organization; GO:0000226,microtubule cytoskeleton organization; GO:0051013,microtubule severing; GO:0009825,mult…
Cluster-17661.5	-6.55006	9.26447e-14	1.81155e-12	down	K08150 MFS transporter, SP family, solute carrier family 2 (myo-inositol transporter), member 13 | (RefSeq) LOW QUALITY PROTEIN: probable inositol transporter 2 (A)	--	tonoplast monosaccharide transporters 1 [Camellia sinensis]	MSSP2_ARATH RecName: Full=Monosaccharide-sensing protein 2; AltName: Full=Sugar transporter MSSP2;	GO:0005794,Golgi apparatus; GO:0016021,integral component of membrane; GO:0016020,membrane; GO:0000325,plant-type vacuole; GO:0005886,plasma membrane; GO:0022857,transmembrane transporter activity; GO:0008643,carbohydrate transport; GO:0055085,transmembrane transport; GO:0003674,molecular_function; GO:0005215,transporter activity; GO:0006810,transport; GO:0008150,biological_process; GO:0051179,lo…
Cluster-1940.3	-6.51979	0.00252441	0.0126829	down	K01338 ATP-dependent Lon protease [EC:3.4.21.53] | (RefSeq) lon protease homolog 2, peroxisomal isoform X1 (A)	--	lon protease homolog 2, peroxisomal isoform X1 [Camellia sinensis]	LONP2_SPIOL RecName: Full=Lon protease homolog 2, peroxisomal {ECO:0000255|HAMAP-Rule:MF_03121}; EC=3.4.21.53 {ECO:0000255|HAMAP-Rule:MF_03121};	GO:0005782,peroxisomal matrix; GO:0005524,ATP binding; GO:0016887,ATP hydrolysis activity; GO:0004176,ATP-dependent peptidase activity; GO:0004252,serine-type endopeptidase activity; GO:0016558,protein import into peroxisome matrix; GO:0016485,protein processing; GO:0006515,protein quality control for misfolded or incompletely synthesized proteins; GO:0000166,nucleotide binding; GO:0003674,molecu…
Cluster-44359.10	-6.5082	1.12495e-05	9.55717e-05	down	--	--	protein LAZY 1-like isoform X3 [Camellia sinensis]	LAZY1_ARATH RecName: Full=Protein LAZY 1 {ECO:0000305}; Short=AtLA1 {ECO:0000303|PubMed:25028496}; Short=AtLAZY1 {ECO:0000303|PubMed:23331961}; AltName: Full=Protein LAZY1-LIKE 1 {ECO:0000303|PubMed:28765510};	GO:0016021,integral component of membrane; GO:0005634,nucleus; GO:0005886,plasma membrane; GO:0009959,negative gravitropism; GO:0009958,positive gravitropism; GO:2000012,regulation of auxin polar transport; GO:0040008,regulation of growth; GO:0008150,biological_process; GO:0009605,response to external stimulus; GO:0009606,tropism; GO:0009628,response to abiotic stimulus; GO:0009629,response to gr…
Cluster-7613.5	-6.40733	0.00383554	0.0182244	down	K01673 carbonic anhydrase [EC:4.2.1.1] | (RefSeq) carbonic anhydrase 2-like isoform X1 (A)	ko00910: Nitrogen metabolism; ko01100: Metabolic pathways	carbonic anhydrase 2-like isoform X6 [Camellia sinensis]	CAHC_TOBAC RecName: Full=Carbonic anhydrase, chloroplastic; EC=4.2.1.1; AltName: Full=Carbonate dehydratase; Flags: Precursor;	GO:0009570,chloroplast stroma; GO:0004089,carbonate dehydratase activity; GO:0008270,zinc ion binding; GO:0015976,carbon utilization; GO:0003674,molecular_function; GO:0003824,catalytic activity; GO:0016829,lyase activity; GO:0016835,carbon-oxygen lyase activity; GO:0016836,hydro-lyase activity; GO:0005488,binding; GO:0043167,ion binding; GO:0043169,cation binding; GO:0046872,metal ion binding; G…
Cluster-20170.2	-6.40657	0.00372398	0.0177668	down	K04082 molecular chaperone HscB | (RefSeq) iron-sulfur cluster co-chaperone protein HscB homolog isoform X1 (A)	--	protein yae1-like isoform X4 [Camellia sinensis]	--	GO:0005737,cytoplasm; GO:0005634,nucleus; GO:0005575,cellular_component; GO:0005622,intracellular anatomical structure; GO:0110165,cellular anatomical entity; GO:0043226,organelle; GO:0043227,membrane-bounded organelle; GO:0043229,intracellular organelle; GO:0043231,intracellular membrane-bounded organelle
Cluster-3334.4	-6.34576	0.00466987	0.0215751	down	--	--	hypothetical protein TEA_003687 [Camellia sinensis var. sinensis]	--	--
Cluster-51198.6	-6.25362	7.57794e-05	0.000549571	down	--	--	binding partner of ACD11 1-like isoform X1 [Camellia sinensis]	BPA1_ARATH RecName: Full=Binding partner of ACD11 1 {ECO:0000303|PubMed:18845362};	GO:0005886,plasma membrane; GO:0009536,plastid; GO:0003723,RNA binding; GO:0050832,defense response to fungus; GO:0034051,negative regulation of plant-type hypersensitive response; GO:0003674,molecular_function; GO:0003676,nucleic acid binding; GO:0005488,binding; GO:0097159,organic cyclic compound binding; GO:1901363,heterocyclic compound binding; GO:0006950,response to stress; GO:0006952,defens…
Cluster-40639.1	-6.23797	2.95113e-06	2.74586e-05	down	K03549 KUP system potassium uptake protein | (RefSeq) probable potassium transporter 17 isoform X1 (A)	--	putative potassium transporter 17 [Camellia lanceoleosa]	HAK17_ORYSJ RecName: Full=Probable potassium transporter 17; AltName: Full=OsHAK17;	GO:0016021,integral component of membrane; GO:0016020,membrane; GO:0015079,potassium ion transmembrane transporter activity; GO:0006813,potassium ion transport; GO:0003674,molecular_function; GO:0005215,transporter activity; GO:0008324,cation transmembrane transporter activity; GO:0015075,ion transmembrane transporter activity; GO:0015318,inorganic molecular entity transmembrane transporter activ…
Cluster-48642.3	-6.2184	0.00685102	0.0299184	down	K12897 transformer-2 protein | (RefSeq) serine/arginine-rich splicing factor SR45a-like (A)	ko03040: Spliceosome	serine/arginine-rich splicing factor SR45a-like [Camellia sinensis]	SR45A_ARATH RecName: Full=Serine/arginine-rich splicing factor SR45a; Short=At-SR45A; Short=AtSR45a; AltName: Full=Protein TRANSFORMER2-like; Short=atTra2;	GO:0016607,nuclear speck; GO:0005681,spliceosomal complex; GO:0003723,RNA binding; GO:0006397,mRNA processing; GO:0048026,positive regulation of mRNA splicing, via spliceosome; GO:0043484,regulation of RNA splicing; GO:0009644,response to high light intensity; GO:0008380,RNA splicing; GO:0003674,molecular_function; GO:0003676,nucleic acid binding; GO:0005488,binding; GO:0097159,organic cyclic com…
Cluster-48255.10	-5.92989	0.00150437	0.00809129	down	--	--	F-box protein At1g78280 [Camellia sinensis]	JMJ21_ARATH RecName: Full=Lysine-specific demethylase JMJ21 {ECO:0000303|PubMed:18713399}; EC=1.14.11.- {ECO:0000250|UniProtKB:O64752}; AltName: Full=F-box protein JMJ21 {ECO:0000305}; AltName: Full=Jumonji domain-containing protein 21 {ECO:0000303|PubMed:18713399}; Short=AtJMJ21 {ECO:0000303|PubMed:18713399}; Short=Protein JUMONJI 21 {ECO:0000303|PubMed:18713399}; AltName: Full=Lysine-specific h…	GO:0005737,cytoplasm; GO:0005575,cellular_component; GO:0005622,intracellular anatomical structure; GO:0110165,cellular anatomical entity
Cluster-7724.0	-5.6696	0	0	down	K03798 cell division protease FtsH [EC:3.4.24.-] | (RefSeq) ATP-dependent zinc metalloprotease FTSH 6, chloroplastic (A)	--	ATP-dependent zinc metalloprotease FTSH 6, chloroplastic [Camellia sinensis]	FTSH6_ARATH RecName: Full=ATP-dependent zinc metalloprotease FTSH 6, chloroplastic; Short=AtFTSH6; EC=3.4.24.-; Flags: Precursor;	GO:0009534,chloroplast thylakoid; GO:0009535,chloroplast thylakoid membrane; GO:0016021,integral component of membrane; GO:0005524,ATP binding; GO:0016887,ATP hydrolysis activity; GO:0004176,ATP-dependent peptidase activity; GO:0004222,metalloendopeptidase activity; GO:0008270,zinc ion binding; GO:0006508,proteolysis; GO:0000166,nucleotide binding; GO:0003674,molecular_function; GO:0005488,bindin…
Cluster-26984.0	-5.32611	1.20645e-206	4.64614e-204	down	K13993 HSP20 family protein | (RefSeq) 18.1 kDa class I heat shock protein-like (A)	ko04141: Protein processing in endoplasmic reticulum	18.1 kDa class I heat shock protein-like [Camellia sinensis]	HSP41_SOYBN RecName: Full=22.0 kDa class IV heat shock protein; Flags: Precursor;	GO:0005788,endoplasmic reticulum lumen; GO:0043621,protein self-association; GO:0051082,unfolded protein binding; GO:0051259,protein complex oligomerization; GO:0006457,protein folding; GO:0009408,response to heat; GO:0042542,response to hydrogen peroxide; GO:0009651,response to salt stress; GO:0003674,molecular_function; GO:0005488,binding; GO:0005515,protein binding; GO:0008150,biological_proce…
Cluster-47589.2	-5.22209	6.9786e-05	0.000509935	down	--	--	pentatricopeptide repeat-containing protein At3g02330, mitochondrial-like [Camellia sinensis]	PP232_ARATH RecName: Full=Putative pentatricopeptide repeat-containing protein At3g15130;	GO:0008270,zinc ion binding; GO:0003674,molecular_function; GO:0005488,binding; GO:0043167,ion binding; GO:0043169,cation binding; GO:0046872,metal ion binding; GO:0046914,transition metal ion binding
Cluster-37457.0	-4.99024	1.86458e-141	4.39026e-139	down	K13993 HSP20 family protein | (RefSeq) 18.2 kDa class I heat shock protein-like (A)	ko04141: Protein processing in endoplasmic reticulum	18.2 kDa class I heat shock protein [Camellia lanceoleosa]	HS181_ARATH RecName: Full=18.1 kDa class I heat shock protein; AltName: Full=18.1 kDa heat shock protein; Short=AtHsp18.1;	GO:0005737,cytoplasm; GO:0043621,protein self-association; GO:0051082,unfolded protein binding; GO:0010286,heat acclimation; GO:0051259,protein complex oligomerization; GO:0006457,protein folding; GO:0009408,response to heat; GO:0042542,response to hydrogen peroxide; GO:0009651,response to salt stress; GO:0003674,molecular_function; GO:0005488,binding; GO:0005515,protein binding; GO:0006950,respo…
Cluster-55210.6	-4.89645	0.000121496	0.000846025	down	K00002 alcohol dehydrogenase (NADP+) [EC:1.1.1.2] | (RefSeq) NADPH-dependent aldo-keto reductase, chloroplastic-like (A)	ko00010: Glycolysis / Gluconeogenesis; ko00040: Pentose and glucuronate interconversions; ko00053: Ascorbate and aldarate metabolism; ko00561: Glycerolipid metabolism; ko00620: Pyruvate metabolism; ko01100: Metabolic pathways; ko01110: Biosynthesis of secondary metabolites; ko01240: Biosynthesis of cofactors	NADPH-dependent aldo-keto reductase, chloroplastic-like [Camellia sinensis]	AKRC9_ARATH RecName: Full=NADPH-dependent aldo-keto reductase, chloroplastic {ECO:0000303|PubMed:21169366}; Short=AtChlAKR {ECO:0000303|PubMed:21169366}; EC=1.1.1.- {ECO:0000269|PubMed:19616008, ECO:0000269|PubMed:21169366}; AltName: Full=Aldo-keto reductase family 4 member C9;	GO:0009507,chloroplast; GO:0005829,cytosol; GO:0005783,endoplasmic reticulum; GO:0008106,alcohol dehydrogenase (NADP+) activity; GO:0004032,alditol:NADP+ 1-oxidoreductase activity; GO:0004033,aldo-keto reductase (NADP) activity; GO:0070401,NADP+ binding; GO:0016229,steroid dehydrogenase activity; GO:0009409,response to cold; GO:0009651,response to salt stress; GO:0009636,response to toxic substan…
Cluster-442.7	-4.89644	0.00554083	0.0249579	down	K14301 nuclear pore complex protein Nup107 | (RefSeq) nuclear pore complex protein NUP107-like (A)	ko03013: Nucleocytoplasmic transport	nuclear pore complex protein NUP107-like [Camellia sinensis]	NU107_ARATH RecName: Full=Nuclear pore complex protein NUP107 {ECO:0000303|PubMed:21189294}; AltName: Full=Nucleoporin 107;	GO:0005635,nuclear envelope; GO:0031080,nuclear pore outer ring; GO:0017056,structural constituent of nuclear pore; GO:0006406,mRNA export from nucleus; GO:0000973,post-transcriptional tethering of RNA polymerase II gene DNA at nuclear periphery; GO:0006606,protein import into nucleus; GO:0006355,regulation of DNA-templated transcription; GO:0003674,molecular_function; GO:0005198,structural molec…
Cluster-37457.3	-4.87362	0	0	down	K13993 HSP20 family protein | (RefSeq) 18.1 kDa class I heat shock protein-like (A)	ko04141: Protein processing in endoplasmic reticulum	18.1 kDa class I heat shock protein-like [Camellia sinensis]	HS181_ARATH RecName: Full=18.1 kDa class I heat shock protein; AltName: Full=18.1 kDa heat shock protein; Short=AtHsp18.1;	GO:0005737,cytoplasm; GO:0043621,protein self-association; GO:0051082,unfolded protein binding; GO:0010286,heat acclimation; GO:0051259,protein complex oligomerization; GO:0006457,protein folding; GO:0009408,response to heat; GO:0042542,response to hydrogen peroxide; GO:0009651,response to salt stress; GO:0003674,molecular_function; GO:0005488,binding; GO:0005515,protein binding; GO:0006950,respo…
Cluster-20881.0	-4.83419	0	0	down	K13993 HSP20 family protein | (RefSeq) small heat shock protein, chloroplastic-like (A)	ko04141: Protein processing in endoplasmic reticulum	small heat shock protein, chloroplastic-like [Camellia sinensis]	HS21C_PEA RecName: Full=Small heat shock protein, chloroplastic; Flags: Precursor;	GO:0009507,chloroplast; GO:0009408,response to heat; GO:0006950,response to stress; GO:0008150,biological_process; GO:0009266,response to temperature stimulus; GO:0009628,response to abiotic stimulus; GO:0050896,response to stimulus; GO:0005575,cellular_component; GO:0005622,intracellular anatomical structure; GO:0005737,cytoplasm; GO:0009536,plastid; GO:0043226,organelle; GO:0043227,membrane-bou…
Cluster-11664.2	-4.83389	1.46161e-09	2.01456e-08	down	--	--	pentatricopeptide repeat-containing protein At3g20730-like [Camellia sinensis]	PP244_ARATH RecName: Full=Pentatricopeptide repeat-containing protein At3g20730;	GO:0003723,RNA binding; GO:0009451,RNA modification; GO:0003674,molecular_function; GO:0003676,nucleic acid binding; GO:0005488,binding; GO:0097159,organic cyclic compound binding; GO:1901363,heterocyclic compound binding; GO:0006139,nucleobase-containing compound metabolic process; GO:0006725,cellular aromatic compound metabolic process; GO:0006807,nitrogen compound metabolic process; GO:0008150…
Cluster-37457.1	-4.83242	0	0	down	K13993 HSP20 family protein | (RefSeq) 18.2 kDa class I heat shock protein-like (A)	ko04141: Protein processing in endoplasmic reticulum	18.1 kDa class I heat shock protein-like [Camellia sinensis]	HSP11_MEDSA RecName: Full=18.1 kDa class I heat shock protein; Flags: Fragment;	GO:0005737,cytoplasm; GO:0005575,cellular_component; GO:0005622,intracellular anatomical structure; GO:0110165,cellular anatomical entity
Cluster-37457.7	-4.82023	1.18191e-79	1.4516e-77	down	K13993 HSP20 family protein | (RefSeq) 18.2 kDa class I heat shock protein-like (A)	ko04141: Protein processing in endoplasmic reticulum	18.2 kDa class I heat shock protein-like [Camellia sinensis]	HSP12_MEDSA RecName: Full=18.2 kDa class I heat shock protein;	GO:0005737,cytoplasm; GO:0005575,cellular_component; GO:0005622,intracellular anatomical structure; GO:0110165,cellular anatomical entity
Cluster-54565.3	-4.80463	2.1515e-124	4.50556e-122	down	K13993 HSP20 family protein | (RefSeq) 18.2 kDa class I heat shock protein-like (A)	ko04141: Protein processing in endoplasmic reticulum	18.2 kDa class I heat shock protein-like [Camellia sinensis]	HSP12_MEDSA RecName: Full=18.2 kDa class I heat shock protein;	GO:0005737,cytoplasm; GO:0005575,cellular_component; GO:0005622,intracellular anatomical structure; GO:0110165,cellular anatomical entity
Cluster-39266.4	-4.76846	6.0918e-05	0.000450643	down	--	--	rhodanese-like domain-containing protein 7 [Camellia sinensis]	STR7_ARATH RecName: Full=Rhodanese-like domain-containing protein 7; AltName: Full=Sulfurtransferase 7; Short=AtStr7;	--
Cluster-39005.2	-4.62848	0.00979399	0.0404057	down	--	--	uncharacterized protein LOC114318373 isoform X1 [Camellia sinensis]	--	--
Cluster-50383.1	-4.49648	5.48313e-07	5.64627e-06	down	--	--	uncharacterized protein LOC114303210 [Camellia sinensis]	--	--
Cluster-44208.7	-4.47942	0.00320262	0.0156021	down	K10599 pre-mRNA-processing factor 19 [EC:2.3.2.27] | (RefSeq) pre-mRNA-processing factor 19 homolog 1-like (A)	ko03040: Spliceosome; ko04120: Ubiquitin mediated proteolysis	transcriptional corepressor LEUNIG-like isoform X3 [Camellia sinensis]	LEUNG_ARATH RecName: Full=Transcriptional corepressor LEUNIG {ECO:0000303|PubMed:11058164}; AltName: Full=Protein ROTUNDA2 {ECO:0000303|PubMed:15208345};	GO:0005634,nucleus; GO:0003714,transcription corepressor activity; GO:0030154,cell differentiation; GO:0006974,cellular response to DNA damage stimulus; GO:0071217,cellular response to external biotic stimulus; GO:0009908,flower development; GO:0010393,galacturonan metabolic process; GO:0010073,meristem maintenance; GO:0080001,mucilage extrusion from seed coat; GO:0048359,mucilage metabolic proce…
Cluster-54890.0	-4.40969	1.56163e-05	0.000129404	down	K23877 xyloglucan O-acetyltransferase | (RefSeq) protein ALTERED XYLOGLUCAN 4-like (A)	--	Protein trichome birefringence-like 10 [Camellia lanceoleosa]	TBL11_ARATH RecName: Full=Protein trichome birefringence-like 11;	GO:0005794,Golgi apparatus; GO:0016021,integral component of membrane; GO:0016413,O-acetyltransferase activity; GO:0003674,molecular_function; GO:0003824,catalytic activity; GO:0008374,O-acyltransferase activity; GO:0016407,acetyltransferase activity; GO:0016740,transferase activity; GO:0016746,acyltransferase activity; GO:0016747,acyltransferase activity, transferring groups other than amino-acy…
Cluster-54707.0	-4.38894	0.000149626	0.00102109	down	--	--	hypothetical protein TEA_023519 [Camellia sinensis var. sinensis]	--	--
Cluster-47320.3	-4.19553	0.000479586	0.00292378	down	K09338 homeobox-leucine zipper protein | (RefSeq) uncharacterized protein LOC114303039 (A)	--	uncharacterized protein LOC114303039 [Camellia sinensis]	ATHB7_ARATH RecName: Full=Homeobox-leucine zipper protein ATHB-7; AltName: Full=HD-ZIP protein ATHB-7; AltName: Full=Homeodomain transcription factor ATHB-7;	GO:0005634,nucleus; GO:0003700,DNA-binding transcription factor activity; GO:0000981,DNA-binding transcription factor activity, RNA polymerase II-specific; GO:0043565,sequence-specific DNA binding; GO:0000976,transcription cis-regulatory region binding; GO:0045893,positive regulation of DNA-templated transcription; GO:0009737,response to abscisic acid; GO:0009414,response to water deprivation; GO…
Cluster-26950.0	-4.14307	7.11208e-12	1.20013e-10	down	K03327 multidrug resistance protein, MATE family | (RefSeq) protein DETOXIFICATION 48-like (A)	--	hypothetical protein HYC85_002375 [Camellia sinensis]	DTX48_ARATH RecName: Full=Protein DETOXIFICATION 48 {ECO:0000303|PubMed:11739388}; Short=AtDTX48 {ECO:0000303|PubMed:11739388}; AltName: Full=Multidrug and toxic compound extrusion protein 48 {ECO:0000305}; Short=MATE protein 48 {ECO:0000305}; AltName: Full=Protein ABNORMAL SHOOT 4 {ECO:0000303|PubMed:26160579}; AltName: Full=Protein BUSH-AND-CHLOROTIC-DWARF 1 {ECO:0000303|PubMed:22150160}; Short…	GO:0005794,Golgi apparatus; GO:0000139,Golgi membrane; GO:0017119,Golgi transport complex; GO:0016021,integral component of membrane; GO:0043229,intracellular organelle; GO:0005770,late endosome; GO:0031902,late endosome membrane; GO:0016020,membrane; GO:0015297,antiporter activity; GO:0005381,iron ion transmembrane transporter activity; GO:0022857,transmembrane transporter activity; GO:0042910,x…
Cluster-39896.0	-4.13162	7.07141e-05	0.000515722	down	K04794 peptidyl-tRNA hydrolase, PTH2 family [EC:3.1.1.29] | (RefSeq) peptidyl-tRNA hydrolase 2, mitochondrial-like isoform X1 (A)	--	peptidyl-tRNA hydrolase 2, mitochondrial-like isoform X2 [Camellia sinensis]	--	GO:0004045,aminoacyl-tRNA hydrolase activity; GO:0003674,molecular_function; GO:0003824,catalytic activity; GO:0016787,hydrolase activity; GO:0016788,hydrolase activity, acting on ester bonds; GO:0052689,carboxylic ester hydrolase activity; GO:0140098,catalytic activity, acting on RNA; GO:0140101,catalytic activity, acting on a tRNA; GO:0140640,catalytic activity, acting on a nucleic acid
Cluster-5200.0	-4.11382	1.09083e-05	9.29332e-05	down	K22733 magnesium transporter | (RefSeq) probable magnesium transporter NIPA2 isoform X1 (A)	--	probable magnesium transporter NIPA2 isoform X3 [Camellia sinensis]	NIPA2_ARATH RecName: Full=Probable magnesium transporter NIPA2;	GO:0005769,early endosome; GO:0016021,integral component of membrane; GO:0016020,membrane; GO:0005886,plasma membrane; GO:0015095,magnesium ion transmembrane transporter activity; GO:0015693,magnesium ion transport; GO:0003674,molecular_function; GO:0005215,transporter activity; GO:0008324,cation transmembrane transporter activity; GO:0015075,ion transmembrane transporter activity; GO:0015318,ino…
Cluster-52195.6	-4.09958	2.08176e-05	0.000169082	down	--	--	hypothetical protein LOK49_LG05G03512 [Camellia lanceoleosa]	--	--
Cluster-31300.3	-4.0916	0.000238483	0.00156203	down	K14809 ATP-dependent RNA helicase DDX55/SPB4 [EC:3.6.4.13] | (RefSeq) DEAD-box ATP-dependent RNA helicase 18 isoform X1 (A)	--	DEAD-box ATP-dependent RNA helicase 18 [Camellia lanceoleosa]	RH18_ARATH RecName: Full=DEAD-box ATP-dependent RNA helicase 18; EC=3.6.4.13;	GO:0005730,nucleolus; GO:0005524,ATP binding; GO:0016887,ATP hydrolysis activity; GO:0003723,RNA binding; GO:0003724,RNA helicase activity; GO:0000166,nucleotide binding; GO:0003674,molecular_function; GO:0005488,binding; GO:0017076,purine nucleotide binding; GO:0030554,adenyl nucleotide binding; GO:0032553,ribonucleotide binding; GO:0032555,purine ribonucleotide binding; GO:0032559,adenyl ribonu…
Cluster-29309.1	-4.07585	2.13237e-08	2.60208e-07	down	K09422 transcription factor MYB, plant | (RefSeq) myb-related protein 306-like (A)	--	myb-related protein 306-like [Camellia sinensis]	MYB06_ANTMA RecName: Full=Myb-related protein 306;	GO:0005634,nucleus; GO:0003677,DNA binding; GO:0003674,molecular_function; GO:0003676,nucleic acid binding; GO:0005488,binding; GO:0097159,organic cyclic compound binding; GO:1901363,heterocyclic compound binding; GO:0005575,cellular_component; GO:0005622,intracellular anatomical structure; GO:0043226,organelle; GO:0043227,membrane-bounded organelle; GO:0043229,intracellular organelle; GO:0043231…
Cluster-54805.0	-4.05972	1.42312e-05	0.000118815	down	K15272 solute carrier family 35 (UDP-sugar transporter), member A1/2/3 | (RefSeq) CMP-sialic acid transporter 1-like isoform X1 (A)	--	CMP-sialic acid transporter 1-like isoform X1 [Camellia sinensis]	CSTR1_ARATH RecName: Full=CMP-sialic acid transporter 1; Short=CMP-SA-Tr 1; Short=CMP-Sia-Tr 1;	GO:0030173,integral component of Golgi membrane; GO:0015165,pyrimidine nucleotide-sugar transmembrane transporter activity; GO:0015136,sialic acid transmembrane transporter activity; GO:0008643,carbohydrate transport; GO:0015739,sialic acid transport; GO:0003674,molecular_function; GO:0005215,transporter activity; GO:0005338,nucleotide-sugar transmembrane transporter activity; GO:0015932,nucleoba…
Cluster-49688.0	-4.00675	0.000857442	0.00491173	down	K16280 E3 ubiquitin-protein ligase RGLG [EC:2.3.2.27] | (RefSeq) E3 ubiquitin-protein ligase RGLG2-like isoform X1 (A)	--	E3 ubiquitin-protein ligase RGLG2-like isoform X2 [Camellia sinensis]	RGLG2_ARATH RecName: Full=E3 ubiquitin-protein ligase RGLG2 {ECO:0000305}; EC=2.3.2.27 {ECO:0000305}; AltName: Full=RING domain ligase 2 {ECO:0000303|PubMed:17586653};	GO:0005634,nucleus; GO:0005886,plasma membrane; GO:0046872,metal ion binding; GO:0061630,ubiquitin protein ligase activity; GO:0004842,ubiquitin-protein transferase activity; GO:0009738,abscisic acid-activated signaling pathway; GO:0009850,auxin metabolic process; GO:0009690,cytokinin metabolic process; GO:0080148,negative regulation of response to water deprivation; GO:0070534,protein K63-linked…
Cluster-49223.1	-3.99859	0	0	down	K13993 HSP20 family protein | (RefSeq) 17.3 kDa class II heat shock protein-like (A)	ko04141: Protein processing in endoplasmic reticulum	17.3 kDa class II heat shock protein-like [Camellia sinensis]	HSP21_SOYBN RecName: Full=17.9 kDa class II heat shock protein;	GO:0005737,cytoplasm; GO:0043621,protein self-association; GO:0051082,unfolded protein binding; GO:0051259,protein complex oligomerization; GO:0006457,protein folding; GO:0009408,response to heat; GO:0042542,response to hydrogen peroxide; GO:0009651,response to salt stress; GO:0003674,molecular_function; GO:0005488,binding; GO:0005515,protein binding; GO:0008150,biological_process; GO:0009987,cel…
Cluster-50418.2	-3.97137	0.000230018	0.00151225	down	K23741 endoplasmic reticulum Man9GlcNAc2 1,2-alpha-mannosidase [EC:3.2.1.209] | (RefSeq) mannosyl-oligosaccharide 1,2-alpha-mannosidase MNS3-like (A)	ko00510: N-Glycan biosynthesis; ko00513: Various types of N-glycan biosynthesis; ko01100: Metabolic pathways; ko04141: Protein processing in endoplasmic reticulum	mannosyl-oligosaccharide 1,2-alpha-mannosidase MNS3-like [Camellia sinensis]	MNS3_ARATH RecName: Full=Mannosyl-oligosaccharide 1,2-alpha-mannosidase MNS3; EC=3.2.1.113 {ECO:0000269|PubMed:20023195}; EC=3.2.1.209 {ECO:0000269|PubMed:20023195};	GO:0005783,endoplasmic reticulum; GO:0005768,endosome; GO:0005794,Golgi apparatus; GO:0005797,Golgi medial cisterna; GO:0016021,integral component of membrane; GO:0016020,membrane; GO:0005802,trans-Golgi network; GO:0004559,alpha-mannosidase activity; GO:0005509,calcium ion binding; GO:0004571,mannosyl-oligosaccharide 1,2-alpha-mannosidase activity; GO:0005975,carbohydrate metabolic process; GO:0…
Cluster-53446.2	-3.85834	2.15396e-05	0.000174416	down	K24348 UBX domain-containing protein 1/4 | (RefSeq) UBX domain-containing protein 1-like isoform X1 (A)	ko04141: Protein processing in endoplasmic reticulum	UBX domain-containing protein 1-like isoform X1 [Camellia sinensis]	--	GO:0016021,integral component of membrane; GO:0005575,cellular_component; GO:0016020,membrane; GO:0031224,intrinsic component of membrane; GO:0110165,cellular anatomical entity
Cluster-44698.2	-3.80766	0.000217613	0.00143735	down	K10999 cellulose synthase A [EC:2.4.1.12] | (RefSeq) cellulose synthase A catalytic subunit 7 [UDP-forming] (A)	--	Cellulose synthase-like protein E6 [Camellia lanceoleosa]	CSLE6_ORYSJ RecName: Full=Cellulose synthase-like protein E6; EC=2.4.1.-; AltName: Full=OsCslE6;	GO:0000139,Golgi membrane; GO:0016021,integral component of membrane; GO:0005886,plasma membrane; GO:0016760,cellulose synthase (UDP-forming) activity; GO:0051753,mannan synthase activity; GO:0071555,cell wall organization; GO:0030244,cellulose biosynthetic process; GO:0009833,plant-type primary cell wall biogenesis; GO:0003674,molecular_function; GO:0003824,catalytic activity; GO:0008194,UDP-gly…
Cluster-46480.4	-3.78657	0.00022296	0.00146925	down	K03327 multidrug resistance protein, MATE family | (RefSeq) protein DETOXIFICATION 14-like isoform X1 (A)	--	hypothetical protein HYC85_002526 [Camellia sinensis]	DTX14_ARATH RecName: Full=Protein DETOXIFICATION 14 {ECO:0000303|PubMed:11739388}; Short=AtDTX14 {ECO:0000303|PubMed:11739388}; AltName: Full=Multidrug and toxic compound extrusion protein 14 {ECO:0000305}; Short=MATE protein 14 {ECO:0000305};	GO:0016021,integral component of membrane; GO:0016020,membrane; GO:0000325,plant-type vacuole; GO:0015297,antiporter activity; GO:0022857,transmembrane transporter activity; GO:0042910,xenobiotic transmembrane transporter activity; GO:1990961,xenobiotic detoxification by transmembrane export across the plasma membrane; GO:0042908,xenobiotic transport; GO:0003674,molecular_function; GO:0005215,tra…
Cluster-49223.0	-3.69332	0	0	down	K13993 HSP20 family protein | (RefSeq) 17.3 kDa class II heat shock protein-like (A)	ko04141: Protein processing in endoplasmic reticulum	17.3 kDa class II heat shock protein-like [Camellia sinensis]	HSP21_SOYBN RecName: Full=17.9 kDa class II heat shock protein;	GO:0005737,cytoplasm; GO:0043621,protein self-association; GO:0051082,unfolded protein binding; GO:0051259,protein complex oligomerization; GO:0006457,protein folding; GO:0009408,response to heat; GO:0042542,response to hydrogen peroxide; GO:0009651,response to salt stress; GO:0003674,molecular_function; GO:0005488,binding; GO:0005515,protein binding; GO:0008150,biological_process; GO:0009987,cel…
Cluster-47042.2	-3.67775	0.00335595	0.0162498	down	--	--	uncharacterized protein LOC114297449 isoform X4 [Camellia sinensis]	--	GO:0016021,integral component of membrane; GO:0005575,cellular_component; GO:0016020,membrane; GO:0031224,intrinsic component of membrane; GO:0110165,cellular anatomical entity
Cluster-26080.4	-3.65437	0.000453387	0.00278498	down	K02969 small subunit ribosomal protein S20e | (RefSeq) LOW QUALITY PROTEIN: 40S ribosomal protein S20-2-like (A)	ko03010: Ribosome	hypothetical protein HYC85_022704 [Camellia sinensis]	RS20_MAIZE RecName: Full=40S ribosomal protein S20; AltName: Full=S22; Flags: Fragment;	GO:0022627,cytosolic small ribosomal subunit; GO:0015935,small ribosomal subunit; GO:0003735,structural constituent of ribosome; GO:0006412,translation; GO:0003674,molecular_function; GO:0005198,structural molecule activity; GO:0006518,peptide metabolic process; GO:0006807,nitrogen compound metabolic process; GO:0008150,biological_process; GO:0008152,metabolic process; GO:0009058,biosynthetic pro…
Cluster-37340.3	-3.63822	0.000407796	0.00253439	down	K04773 protease IV [EC:3.4.21.-] | (RefSeq) serine protease SPPA, chloroplastic-like (A)	--	serine protease SPPA, chloroplastic-like [Camellia sinensis]	SPPA1_ARATH RecName: Full=Serine protease SPPA, chloroplastic; EC=3.4.21.-; AltName: Full=Signal peptide peptidase SPPA; Flags: Precursor;	GO:0009507,chloroplast; GO:0009941,chloroplast envelope; GO:0009570,chloroplast stroma; GO:0009534,chloroplast thylakoid; GO:0009535,chloroplast thylakoid membrane; GO:0016021,integral component of membrane; GO:0005739,mitochondrion; GO:0004252,serine-type endopeptidase activity; GO:0006508,proteolysis; GO:0006465,signal peptide processing; GO:0003674,molecular_function; GO:0003824,catalytic acti…
Cluster-37457.9	-3.60782	0	0	down	K13993 HSP20 family protein | (RefSeq) 18.2 kDa class I heat shock protein-like (A)	ko04141: Protein processing in endoplasmic reticulum	18.2 kDa class I heat shock protein [Camellia lanceoleosa]	HS181_ARATH RecName: Full=18.1 kDa class I heat shock protein; AltName: Full=18.1 kDa heat shock protein; Short=AtHsp18.1;	GO:0005737,cytoplasm; GO:0043621,protein self-association; GO:0051082,unfolded protein binding; GO:0010286,heat acclimation; GO:0051259,protein complex oligomerization; GO:0006457,protein folding; GO:0009408,response to heat; GO:0042542,response to hydrogen peroxide; GO:0009651,response to salt stress; GO:0003674,molecular_function; GO:0005488,binding; GO:0005515,protein binding; GO:0006950,respo…
Cluster-53736.3	-3.57965	1.00529e-05	8.61464e-05	down	--	--	P-loop NTPase domain-containing protein LPA1 homolog 1-like [Camellia sinensis]	LPAH1_ARATH RecName: Full=P-loop NTPase domain-containing protein LPA1 homolog 1 {ECO:0000305}; AltName: Full=Protein LOW PHYTIC ACID 1 homolog 1 {ECO:0000305};	GO:0010264,myo-inositol hexakisphosphate biosynthetic process; GO:0006066,alcohol metabolic process; GO:0006793,phosphorus metabolic process; GO:0006796,phosphate-containing compound metabolic process; GO:0008150,biological_process; GO:0008152,metabolic process; GO:0009058,biosynthetic process; GO:0009987,cellular process; GO:0019637,organophosphate metabolic process; GO:0019751,polyol metabolic …
Cluster-49223.4	-3.56458	0	0	down	K13993 HSP20 family protein | (RefSeq) 17.3 kDa class II heat shock protein-like (A)	ko04141: Protein processing in endoplasmic reticulum	17.9 kDa class II heat shock protein [Camellia lanceoleosa]	HSP21_SOLPE RecName: Full=17.3 kDa class II heat shock protein; AltName: Full=Hsp17.3; AltName: Full=Hsp20.2;	GO:0005737,cytoplasm; GO:0005575,cellular_component; GO:0005622,intracellular anatomical structure; GO:0110165,cellular anatomical entity
Cluster-53567.0	-3.5176	2.03042e-06	1.93882e-05	down	--	--	uncharacterized protein LOC114295552 isoform X1 [Camellia sinensis]	PP322_ARATH RecName: Full=Pentatricopeptide repeat-containing protein At4g18975, chloroplastic; Flags: Precursor;	GO:0009507,chloroplast; GO:0005575,cellular_component; GO:0005622,intracellular anatomical structure; GO:0005737,cytoplasm; GO:0009536,plastid; GO:0043226,organelle; GO:0043227,membrane-bounded organelle; GO:0043229,intracellular organelle; GO:0043231,intracellular membrane-bounded organelle; GO:0110165,cellular anatomical entity
Cluster-43121.2	-3.49527	0.00147126	0.00793853	down	K14803 protein phosphatase PTC2/3 [EC:3.1.3.16] | (RefSeq) probable protein phosphatase 2C 47 (A)	--	probable protein phosphatase 2C 6 isoform X1 [Camellia sinensis]	P2C06_ARATH RecName: Full=Probable protein phosphatase 2C 6; Short=AtPP2C06; EC=3.1.3.16;	GO:0046872,metal ion binding; GO:0017018,myosin phosphatase activity; GO:0004722,protein serine/threonine phosphatase activity; GO:0035970,peptidyl-threonine dephosphorylation; GO:0003674,molecular_function; GO:0005488,binding; GO:0043167,ion binding; GO:0043169,cation binding; GO:0003824,catalytic activity; GO:0004721,phosphoprotein phosphatase activity; GO:0016787,hydrolase activity; GO:0016788…
Cluster-24765.12	-3.48718	0.00557092	0.0250703	down	--	--	uncharacterized protein LOC114308147 isoform X3 [Camellia sinensis]	--	--
Cluster-53733.7	-3.48645	0.00152071	0.00816852	down	K00565 mRNA (guanine-N7-)-methyltransferase [EC:2.1.1.56] | (RefSeq) mRNA cap guanine-N7 methyltransferase 1-like (A)	ko03015: mRNA surveillance pathway	mRNA cap guanine-N7 methyltransferase 1 [Camellia lanceoleosa]	MCES1_ARATH RecName: Full=mRNA cap guanine-N7 methyltransferase 1; EC=2.1.1.56; AltName: Full=mRNA (guanine-N(7))-methyltransferase 1; AltName: Full=mRNA cap methyltransferase 1;	GO:0005845,mRNA cap binding complex; GO:0005634,nucleus; GO:0004482,mRNA (guanine-N7-)-methyltransferase activity; GO:0003723,RNA binding; GO:0006370,7-methylguanosine mRNA capping; GO:0003674,molecular_function; GO:0003824,catalytic activity; GO:0008168,methyltransferase activity; GO:0008170,N-methyltransferase activity; GO:0008173,RNA methyltransferase activity; GO:0008174,mRNA methyltransferas…
Cluster-37457.2	-3.47599	1.29596e-14	2.67619e-13	down	K13993 HSP20 family protein | (RefSeq) 18.1 kDa class I heat shock protein-like (A)	ko04141: Protein processing in endoplasmic reticulum	18.1 kDa class I heat shock protein-like [Camellia sinensis]	HSP12_DAUCA RecName: Full=18.0 kDa class I heat shock protein; AltName: Full=Clone DCHSP17.9;	GO:0005737,cytoplasm; GO:0005575,cellular_component; GO:0005622,intracellular anatomical structure; GO:0110165,cellular anatomical entity
Cluster-51229.5	-3.47035	0.00104599	0.00584805	down	K03787 5'/3'-nucleotidase [EC:3.1.3.5 3.1.3.6] | (RefSeq) uncharacterized protein LOC114317088 (A)	ko00230: Purine metabolism; ko00240: Pyrimidine metabolism; ko00760: Nicotinate and nicotinamide metabolism; ko01100: Metabolic pathways; ko01110: Biosynthesis of secondary metabolites; ko01232: Nucleotide metabolism	uncharacterized protein LOC114317088 [Camellia sinensis]	--	GO:0046872,metal ion binding; GO:0008252,nucleotidase activity; GO:0003674,molecular_function; GO:0005488,binding; GO:0043167,ion binding; GO:0043169,cation binding; GO:0003824,catalytic activity; GO:0016787,hydrolase activity; GO:0016788,hydrolase activity, acting on ester bonds; GO:0016791,phosphatase activity; GO:0042578,phosphoric ester hydrolase activity
Cluster-45377.7	-3.45828	1.40423e-07	1.55451e-06	down	K14759 isochorismate synthase / 2-succinyl-5-enolpyruvyl-6-hydroxy-3-cyclohexene-1-carboxylate synthase / 2-succinyl-6-hydroxy-2,4-cyclohexadiene-1-carboxylate synthase / o-succinylbenzoate synthase [EC:5.4.4.2 2.2.1.9 4.2.99.20 4.2.1.113] | (RefSeq) LOW QUALITY PROTEIN: protein PHYLLO, chloroplastic-like (A)	ko00130: Ubiquinone and other terpenoid-quinone biosynthesis; ko01100: Metabolic pathways; ko01110: Biosynthesis of secondary metabolites; ko01240: Biosynthesis of cofactors	acyl-CoA-binding domain-containing protein 6-like isoform X1 [Camellia sinensis]	ACBP4_ARATH RecName: Full=Acyl-CoA-binding domain-containing protein 4; Short=Acyl-CoA binding protein 4;	GO:0005737,cytoplasm; GO:0005829,cytosol; GO:0000062,fatty-acyl-CoA binding; GO:0008289,lipid binding; GO:0006869,lipid transport; GO:0009723,response to ethylene; GO:0009753,response to jasmonic acid; GO:0009416,response to light stimulus; GO:0000166,nucleotide binding; GO:0003674,molecular_function; GO:0005488,binding; GO:0017076,purine nucleotide binding; GO:0030554,adenyl nucleotide binding; …
Cluster-52425.13	-3.44325	1.52273e-06	1.47637e-05	down	K14859 ribosome biogenesis protein SSF1/2 | (RefSeq) peter Pan-like protein isoform X1 (A)	--	peter Pan-like protein isoform X3 [Camellia sinensis]	PPAN_ARATH RecName: Full=Peter Pan-like protein;	GO:0030687,preribosome, large subunit precursor; GO:0019843,rRNA binding; GO:0000027,ribosomal large subunit assembly; GO:0006364,rRNA processing; GO:0003674,molecular_function; GO:0003676,nucleic acid binding; GO:0003723,RNA binding; GO:0005488,binding; GO:0097159,organic cyclic compound binding; GO:1901363,heterocyclic compound binding; GO:0006996,organelle organization; GO:0008150,biological_p…
Cluster-53000.5	-3.41097	0.00107077	0.00596628	down	--	--	Double-stranded RNA-binding protein 2 [Camellia lanceoleosa]	DRB6_ORYSJ RecName: Full=Double-stranded RNA-binding protein 6; AltName: Full=dsRNA-binding protein 5; Short=OsDRB5; AltName: Full=dsRNA-binding protein 6;	GO:0005737,cytoplasm; GO:0003725,double-stranded RNA binding; GO:0035196,miRNA processing; GO:0003674,molecular_function; GO:0003676,nucleic acid binding; GO:0003723,RNA binding; GO:0005488,binding; GO:0097159,organic cyclic compound binding; GO:1901363,heterocyclic compound binding; GO:0006139,nucleobase-containing compound metabolic process; GO:0006396,RNA processing; GO:0006725,cellular aromat…
Cluster-49223.3	-3.40585	0	0	down	K13993 HSP20 family protein | (RefSeq) 17.3 kDa class II heat shock protein-like (A)	ko04141: Protein processing in endoplasmic reticulum	17.3 kDa class II heat shock protein-like [Camellia sinensis]	HSP21_SOYBN RecName: Full=17.9 kDa class II heat shock protein;	GO:0005737,cytoplasm; GO:0043621,protein self-association; GO:0051082,unfolded protein binding; GO:0051259,protein complex oligomerization; GO:0006457,protein folding; GO:0009408,response to heat; GO:0042542,response to hydrogen peroxide; GO:0009651,response to salt stress; GO:0003674,molecular_function; GO:0005488,binding; GO:0005515,protein binding; GO:0008150,biological_process; GO:0009987,cel…
Cluster-46821.4	-3.38504	0.00345366	0.0166679	down	K08835 serine/threonine-protein kinase OSR1/STK39 [EC:2.7.11.1] | (RefSeq) serine/threonine-protein kinase BLUS1-like isoform X1 (A)	--	serine/threonine-protein kinase BLUS1-like isoform X1 [Camellia sinensis]	BLUS1_ARATH RecName: Full=Serine/threonine-protein kinase BLUS1; EC=2.7.11.1; AltName: Full=Protein BLUE LIGHT SIGNALING 1;	GO:0005829,cytosol; GO:0005524,ATP binding; GO:0046872,metal ion binding; GO:0106310,protein serine kinase activity; GO:0004674,protein serine/threonine kinase activity; GO:0006468,protein phosphorylation; GO:1902456,regulation of stomatal opening; GO:0000166,nucleotide binding; GO:0003674,molecular_function; GO:0005488,binding; GO:0017076,purine nucleotide binding; GO:0030554,adenyl nucleotide b…
Cluster-55210.5	-3.37387	1.95779e-31	8.55459e-30	down	K00002 alcohol dehydrogenase (NADP+) [EC:1.1.1.2] | (RefSeq) NADPH-dependent aldo-keto reductase, chloroplastic-like (A)	ko00010: Glycolysis / Gluconeogenesis; ko00040: Pentose and glucuronate interconversions; ko00053: Ascorbate and aldarate metabolism; ko00561: Glycerolipid metabolism; ko00620: Pyruvate metabolism; ko01100: Metabolic pathways; ko01110: Biosynthesis of secondary metabolites; ko01240: Biosynthesis of cofactors	NADPH-dependent aldo-keto reductase, chloroplastic-like [Camellia sinensis]	AKRC9_ARATH RecName: Full=NADPH-dependent aldo-keto reductase, chloroplastic {ECO:0000303|PubMed:21169366}; Short=AtChlAKR {ECO:0000303|PubMed:21169366}; EC=1.1.1.- {ECO:0000269|PubMed:19616008, ECO:0000269|PubMed:21169366}; AltName: Full=Aldo-keto reductase family 4 member C9;	GO:0009507,chloroplast; GO:0005829,cytosol; GO:0005783,endoplasmic reticulum; GO:0008106,alcohol dehydrogenase (NADP+) activity; GO:0004032,alditol:NADP+ 1-oxidoreductase activity; GO:0004033,aldo-keto reductase (NADP) activity; GO:0070401,NADP+ binding; GO:0016229,steroid dehydrogenase activity; GO:0009409,response to cold; GO:0009651,response to salt stress; GO:0009636,response to toxic substan…
Cluster-40465.3	-3.28921	3.21402e-05	0.000251342	down	K03260 translation initiation factor 4G | (RefSeq) eukaryotic translation initiation factor-like isoform X1 (A)	--	topless-related protein 1-like [Ziziphus jujuba var. spinosa]	TPR4_ARATH RecName: Full=Topless-related protein 4; AltName: Full=WUS-interacting protein 2;	GO:0005634,nucleus; GO:0003714,transcription corepressor activity; GO:0010336,gibberellic acid homeostasis; GO:0009938,negative regulation of gibberellic acid mediated signaling pathway; GO:1903507,negative regulation of nucleic acid-templated transcription; GO:0010072,primary shoot apical meristem specification; GO:0006355,regulation of DNA-templated transcription; GO:0003674,molecular_function;…
Cluster-53559.2	-3.28643	0.000930905	0.00528393	down	K00705 4-alpha-glucanotransferase [EC:2.4.1.25] | (RefSeq) 4-alpha-glucanotransferase DPE2 (A)	ko00500: Starch and sucrose metabolism; ko01100: Metabolic pathways; ko01110: Biosynthesis of secondary metabolites	4-alpha-glucanotransferase DPE2 [Camellia sinensis]	DPE2_ARATH RecName: Full=4-alpha-glucanotransferase DPE2; EC=2.4.1.25; AltName: Full=Amylomaltase; AltName: Full=Disproportionating enzyme; Short=D-enzyme; AltName: Full=Protein DISPROPORTIONATING ENZYME 2;	GO:0005829,cytosol; GO:0004134,4-alpha-glucanotransferase activity; GO:0102500,beta-maltose 4-alpha-glucanotransferase activity; GO:0010297,heteropolysaccharide binding; GO:2001070,starch binding; GO:0000025,maltose catabolic process; GO:0000023,maltose metabolic process; GO:0005976,polysaccharide metabolic process; GO:0005983,starch catabolic process; GO:0003674,molecular_function; GO:0003824,ca…
Cluster-48152.2	-3.255	0.00606605	0.0269805	down	K15688 E3 ubiquitin-protein ligase MUL1 [EC:2.3.2.27] | (RefSeq) E3 ubiquitin-protein ligase SP1-like (A)	--	E3 ubiquitin-protein ligase SP1-like [Camellia sinensis]	SP1_ARATH RecName: Full=E3 ubiquitin-protein ligase SP1 {ECO:0000305}; EC=2.3.2.27 {ECO:0000305}; AltName: Full=DIAP1-like protein 1 {ECO:0000303|PubMed:20972793}; AltName: Full=Protein SUPPRESSOR OF PPI1 LOCUS 1 {ECO:0000303|PubMed:23118188}; AltName: Full=RING-type E3 ubiquitin transferase SP1 {ECO:0000305};	GO:0009707,chloroplast outer membrane; GO:0016021,integral component of membrane; GO:0046872,metal ion binding; GO:0004842,ubiquitin-protein transferase activity; GO:0006996,organelle organization; GO:1904215,regulation of protein import into chloroplast stroma; GO:0003674,molecular_function; GO:0005488,binding; GO:0043167,ion binding; GO:0043169,cation binding; GO:0003824,catalytic activity; GO:…
Cluster-31872.0	-3.24527	0	0	down	--	--	hypothetical protein HYC85_012969 [Camellia sinensis]	ELI_PEA RecName: Full=Early light-induced protein, chloroplastic; Short=ELIP; Flags: Precursor;	GO:0031969,chloroplast membrane; GO:0016021,integral component of membrane; GO:0005575,cellular_component; GO:0005622,intracellular anatomical structure; GO:0005737,cytoplasm; GO:0009507,chloroplast; GO:0009526,plastid envelope; GO:0009536,plastid; GO:0009941,chloroplast envelope; GO:0016020,membrane; GO:0031090,organelle membrane; GO:0031967,organelle envelope; GO:0031975,envelope; GO:0042170,pl…
Cluster-53063.0	-3.17339	2.42653e-11	3.90747e-10	down	K12933 anthocyanidin 3-O-glucoside 2''-O-glucosyltransferase [EC:2.4.1.297] | (RefSeq) LOW QUALITY PROTEIN: anthocyanidin 3-O-glucoside 2''-O-glucosyltransferase-like (A)	ko00942: Anthocyanin biosynthesis	LOW QUALITY PROTEIN: anthocyanidin 3-O-glucoside 2''-O-glucosyltransferase-like [Camellia sinensis]	F3GGT_ACTCC RecName: Full=Cyanidin 3-O-galactoside 2''-O-xylosyltransferase FGGT1 {ECO:0000305}; EC=2.4.2.50 {ECO:0000269|PubMed:21175894}; AltName: Full=Flavonoid 3-O-glycoside glycosyltransferase 1 {ECO:0000303|PubMed:21175894}; AltName: Full=UDP-xylose flavonoid O-glycosyltransferase 6B {ECO:0000305}; Short=AcUFGT6b {ECO:0000303|Ref.1};	GO:0035252,UDP-xylosyltransferase activity; GO:0009718,anthocyanin-containing compound biosynthetic process; GO:0003674,molecular_function; GO:0003824,catalytic activity; GO:0008194,UDP-glycosyltransferase activity; GO:0016740,transferase activity; GO:0016757,glycosyltransferase activity; GO:0016763,pentosyltransferase activity; GO:0042285,xylosyltransferase activity; GO:0008150,biological_proces…
Cluster-51053.3	-3.15817	6.19167e-05	0.00045726	down	--	--	uncharacterized protein LOC114265371 [Camellia sinensis]	--	--
Cluster-54355.4	-3.15612	0.00614334	0.0272602	down	K12309 beta-galactosidase [EC:3.2.1.23] | (RefSeq) beta-galactosidase 17 isoform X1 (A)	ko00052: Galactose metabolism; ko00511: Other glycan degradation; ko00531: Glycosaminoglycan degradation; ko00600: Sphingolipid metabolism; ko00604: Glycosphingolipid biosynthesis - ganglio series; ko01100: Metabolic pathways	hypothetical protein HYC85_003667 [Camellia sinensis]	BGAL_SOLLC RecName: Full=Beta-galactosidase; EC=3.2.1.23; AltName: Full=Acid beta-galactosidase; Short=Lactase; AltName: Full=Exo-(1-->4)-beta-D-galactanase; Flags: Precursor;	GO:0005773,vacuole; GO:0004565,beta-galactosidase activity; GO:0030246,carbohydrate binding; GO:0005975,carbohydrate metabolic process; GO:0003674,molecular_function; GO:0003824,catalytic activity; GO:0004553,hydrolase activity, hydrolyzing O-glycosyl compounds; GO:0015925,galactosidase activity; GO:0016787,hydrolase activity; GO:0016798,hydrolase activity, acting on glycosyl bonds; GO:0005488,bi…
Cluster-28119.0	-3.10401	9.33754e-05	0.000663424	down	--	--	--	--	--
Cluster-37457.6	-3.09538	0	0	down	K13993 HSP20 family protein | (RefSeq) 18.1 kDa class I heat shock protein-like (A)	ko04141: Protein processing in endoplasmic reticulum	18.1 kDa class I heat shock protein-like [Camellia sinensis]	HSP11_HELAN RecName: Full=17.6 kDa class I heat shock protein;	GO:0005737,cytoplasm; GO:0005575,cellular_component; GO:0005622,intracellular anatomical structure; GO:0110165,cellular anatomical entity
Cluster-48781.2	-3.0897	0.00600449	0.0267433	down	--	--	uncharacterized protein LOC114276074 [Camellia sinensis]	--	GO:0016021,integral component of membrane; GO:0008270,zinc ion binding; GO:0003674,molecular_function; GO:0005488,binding; GO:0043167,ion binding; GO:0043169,cation binding; GO:0046872,metal ion binding; GO:0046914,transition metal ion binding; GO:0005575,cellular_component; GO:0016020,membrane; GO:0031224,intrinsic component of membrane; GO:0110165,cellular anatomical entity
Cluster-42649.0	-3.07258	0.000294478	0.00188931	down	--	--	ABC1 family protein [Trifolium medium]	AB1K7_ARATH RecName: Full=Protein ACTIVITY OF BC1 COMPLEX KINASE 7, chloroplastic {ECO:0000303|PubMed:22694836}; Short=ABC1-LIKE KINASE 7 {ECO:0000303|PubMed:22694836}; EC=2.7.11.1 {ECO:0000250|UniProtKB:Q9MA15}; AltName: Full=Salt-induced ABC1 kinase 1, chloroplastic {ECO:0000303|PubMed:24117441}; Short=AtSIA1 {ECO:0000303|PubMed:24117441}; Flags: Precursor;	GO:0009535,chloroplast thylakoid membrane; GO:0016021,integral component of membrane; GO:0010287,plastoglobule; GO:0005524,ATP binding; GO:0004672,protein kinase activity; GO:0106310,protein serine kinase activity; GO:0004674,protein serine/threonine kinase activity; GO:0034599,cellular response to oxidative stress; GO:0055072,iron ion homeostasis; GO:0046467,membrane lipid biosynthetic process; …
Cluster-32513.0	-3.07144	0	0	down	K13993 HSP20 family protein | (RefSeq) small heat shock protein, chloroplastic isoform X1 (A)	ko04141: Protein processing in endoplasmic reticulum	small heat shock protein, chloroplastic isoform X2 [Camellia sinensis]	HS23C_OXYRB RecName: Full=Small heat shock protein, chloroplastic; Flags: Precursor;	GO:0009570,chloroplast stroma; GO:0005575,cellular_component; GO:0005622,intracellular anatomical structure; GO:0005737,cytoplasm; GO:0009507,chloroplast; GO:0009532,plastid stroma; GO:0009536,plastid; GO:0043226,organelle; GO:0043227,membrane-bounded organelle; GO:0043229,intracellular organelle; GO:0043231,intracellular membrane-bounded organelle; GO:0110165,cellular anatomical entity
Cluster-53418.5	-3.04428	0.00146919	0.00792833	down	K20495 long-chain fatty acid omega-monooxygenase [EC:1.14.14.80] | (RefSeq) cytochrome P450 704B1 (A)	ko00071: Fatty acid degradation; ko00073: Cutin, suberine and wax biosynthesis; ko01100: Metabolic pathways	uncharacterized protein LOC114289781 isoform X31 [Camellia sinensis]	C04C1_PINTA RecName: Full=Cytochrome P450 704C1; EC=1.14.-.-; AltName: Full=Cytochrome P450 CYPD;	GO:0016021,integral component of membrane; GO:0020037,heme binding; GO:0005506,iron ion binding; GO:0004497,monooxygenase activity; GO:0016705,oxidoreductase activity, acting on paired donors, with incorporation or reduction of molecular oxygen; GO:0003674,molecular_function; GO:0005488,binding; GO:0046906,tetrapyrrole binding; GO:0097159,organic cyclic compound binding; GO:1901363,heterocyclic c…
Cluster-39266.5	-3.0439	0.00736548	0.0317923	down	--	--	rhodanese-like domain-containing protein 7 [Camellia sinensis]	STR7_ARATH RecName: Full=Rhodanese-like domain-containing protein 7; AltName: Full=Sulfurtransferase 7; Short=AtStr7;	--
Cluster-36420.3	-3.04171	7.59965e-05	0.000550711	down	--	--	uncharacterized protein LOC114322403 [Camellia sinensis]	--	--
Cluster-38373.0	-3.04115	0	0	down	K09490 endoplasmic reticulum chaperone BiP [EC:3.6.4.10] | (RefSeq) mediator of RNA polymerase II transcription subunit 37a-like (A)	ko03060: Protein export; ko04141: Protein processing in endoplasmic reticulum	hypothetical protein HYC85_004810 [Camellia sinensis]	BIP2_ARATH RecName: Full=Heat shock 70 kDa protein BIP2; AltName: Full=Heat shock 70 kDa protein 12 {ECO:0000303|PubMed:11599561}; AltName: Full=Heat shock protein 70-12 {ECO:0000303|PubMed:11599561}; Short=AtHsp70-12 {ECO:0000303|PubMed:11599561}; AltName: Full=Luminal-binding protein 2; Short=AtBP2 {ECO:0000303|Ref.2}; Short=BiP2 {ECO:0000303|PubMed:20231441}; Flags: Precursor;	GO:0005737,cytoplasm; GO:0005783,endoplasmic reticulum; GO:0034663,endoplasmic reticulum chaperone complex; GO:0005788,endoplasmic reticulum lumen; GO:0016592,mediator complex; GO:0016020,membrane; GO:0005730,nucleolus; GO:0005634,nucleus; GO:0009505,plant-type cell wall; GO:0000325,plant-type vacuole; GO:0009506,plasmodesma; GO:0009536,plastid; GO:0099503,secretory vesicle; GO:0005524,ATP bindin…
Cluster-26381.8	-3.02978	1.58137e-09	2.17172e-08	down	K08818 cell division cycle 2-like [EC:2.7.11.22] | (RefSeq) cyclin-dependent kinase G-2-like isoform X1 (A)	--	cyclin-dependent kinase G-2-like isoform X1 [Camellia sinensis]	CDKG2_ORYSI RecName: Full=Cyclin-dependent kinase G-2; Short=CDKG;2; EC=2.7.11.22; EC=2.7.11.23;	GO:0005524,ATP binding; GO:0004693,cyclin-dependent protein serine/threonine kinase activity; GO:0106310,protein serine kinase activity; GO:0008353,RNA polymerase II CTD heptapeptide repeat kinase activity; GO:0006468,protein phosphorylation; GO:0000166,nucleotide binding; GO:0003674,molecular_function; GO:0005488,binding; GO:0017076,purine nucleotide binding; GO:0030554,adenyl nucleotide binding…
Cluster-41396.2	-3.00967	0.000171455	0.00115806	down	K09286 EREBP-like factor | (RefSeq) dehydration-responsive element-binding protein 1A-like (A)	--	CBF1 [Camellia sinensis]	DRE1D_ARATH RecName: Full=Dehydration-responsive element-binding protein 1D; Short=Protein DREB1D; AltName: Full=C-repeat/dehydration-responsive element-binding factor 4; Short=C-repeat-binding factor 4; Short=CRT/DRE-binding factor 4;	GO:0005634,nucleus; GO:0003700,DNA-binding transcription factor activity; GO:0000976,transcription cis-regulatory region binding; GO:0009738,abscisic acid-activated signaling pathway; GO:0019760,glucosinolate metabolic process; GO:0003674,molecular_function; GO:0140110,transcription regulator activity; GO:0001067,transcription regulatory region nucleic acid binding; GO:0003676,nucleic acid bindin…
Cluster-21445.0	-3.00719	3.94995e-07	4.13208e-06	down	--	--	--	--	--
Cluster-24033.1	-2.9719	0.000216061	0.00142876	down	K01868 threonyl-tRNA synthetase [EC:6.1.1.3] | (RefSeq) threonine--tRNA ligase, mitochondrial 1-like (A)	ko00970: Aminoacyl-tRNA biosynthesis	Threonine--tRNA ligase, mitochondrial 1 [Vitis vinifera]	SYTM1_ARATH RecName: Full=Threonine--tRNA ligase, mitochondrial 1 {ECO:0000305}; EC=6.1.1.3 {ECO:0000305}; AltName: Full=AtSYT1 {ECO:0000303|PubMed:10583378}; AltName: Full=Threonyl-tRNA synthetase {ECO:0000305}; Short=ThrRS {ECO:0000305}; Flags: Precursor;	GO:0009507,chloroplast; GO:0005829,cytosol; GO:0005739,mitochondrion; GO:0009505,plant-type cell wall; GO:0009536,plastid; GO:0005524,ATP binding; GO:0046872,metal ion binding; GO:0004829,threonine-tRNA ligase activity; GO:0006435,threonyl-tRNA aminoacylation; GO:0000166,nucleotide binding; GO:0003674,molecular_function; GO:0005488,binding; GO:0017076,purine nucleotide binding; GO:0030554,adenyl …
Cluster-52431.1	-2.96315	0.000533101	0.00321474	down	K13416 brassinosteroid insensitive 1-associated receptor kinase 1 [EC:2.7.10.1 2.7.11.1] | (RefSeq) BRASSINOSTEROID INSENSITIVE 1-associated receptor kinase 1-like isoform X1 (A)	ko04016: MAPK signaling pathway - plant; ko04075: Plant hormone signal transduction; ko04626: Plant-pathogen interaction	receptor-like cytosolic serine/threonine-protein kinase RBK2 isoform X1 [Camellia sinensis]	RBK2_ARATH RecName: Full=Receptor-like cytosolic serine/threonine-protein kinase RBK2; EC=2.7.11.1; AltName: Full=Protein ROP BINDING PROTEIN KINASES 2;	GO:0005737,cytoplasm; GO:0005634,nucleus; GO:0005524,ATP binding; GO:0051020,GTPase binding; GO:0106310,protein serine kinase activity; GO:0004674,protein serine/threonine kinase activity; GO:0006468,protein phosphorylation; GO:0000166,nucleotide binding; GO:0003674,molecular_function; GO:0005488,binding; GO:0017076,purine nucleotide binding; GO:0030554,adenyl nucleotide binding; GO:0032553,ribon…
Cluster-39664.1	-2.94962	4.04831e-226	1.83967e-223	down	K01001 UDP-N-acetylglucosamine--dolichyl-phosphate N-acetylglucosaminephosphotransferase [EC:2.7.8.15] | (RefSeq) UDP-N-acetylglucosamine--dolichyl-phosphate N-acetylglucosaminephosphotransferase-like (A)	ko00510: N-Glycan biosynthesis; ko01100: Metabolic pathways	hypothetical protein HYC85_022325 [Camellia sinensis]	--	GO:0005789,endoplasmic reticulum membrane; GO:0016021,integral component of membrane; GO:0016757,glycosyltransferase activity; GO:0008963,phospho-N-acetylmuramoyl-pentapeptide-transferase activity; GO:0003975,UDP-N-acetylglucosamine-dolichyl-phosphate N-acetylglucosaminephosphotransferase activity; GO:0006488,dolichol-linked oligosaccharide biosynthetic process; GO:0003674,molecular_function; GO:…
Cluster-27809.11	-2.92943	2.30304e-05	0.000185547	down	--	--	uncharacterized protein LOC114286813 isoform X2 [Camellia sinensis]	--	--
Cluster-34790.0	-2.90727	1.68491e-53	1.22901e-51	down	K13993 HSP20 family protein | (RefSeq) 17.3 kDa class I heat shock protein-like (A)	ko04141: Protein processing in endoplasmic reticulum	17.3 kDa class I heat shock protein-like [Camellia sinensis]	HS174_ORYSJ RecName: Full=17.4 kDa class I heat shock protein; AltName: Full=17.4 kDa heat shock protein; Short=OsHsp17.4;	GO:0005737,cytoplasm; GO:0043621,protein self-association; GO:0051082,unfolded protein binding; GO:0051259,protein complex oligomerization; GO:0006457,protein folding; GO:0046685,response to arsenic-containing substance; GO:0046686,response to cadmium ion; GO:0046688,response to copper ion; GO:0045471,response to ethanol; GO:0009408,response to heat; GO:0042542,response to hydrogen peroxide; GO:0…
Cluster-4143.0	-2.8992	1.98562e-08	2.43083e-07	down	K04565 superoxide dismutase, Cu-Zn family [EC:1.15.1.1] | (RefSeq) superoxide dismutase [Cu-Zn] isoform X1 (A)	ko04146: Peroxisome	Superoxide dismutase [Cu-Zn]	SODC1_SOLLC RecName: Full=Superoxide dismutase [Cu-Zn] 1; EC=1.15.1.1;	GO:0005737,cytoplasm; GO:0005507,copper ion binding; GO:0004784,superoxide dismutase activity; GO:0019430,removal of superoxide radicals; GO:0003674,molecular_function; GO:0005488,binding; GO:0043167,ion binding; GO:0043169,cation binding; GO:0046872,metal ion binding; GO:0046914,transition metal ion binding; GO:0003824,catalytic activity; GO:0016209,antioxidant activity; GO:0016491,oxidoreductas…
Cluster-28617.0	-2.88475	1.80183e-08	2.21898e-07	down	K20716 mitogen-activated protein kinase kinase kinase 17/18 | (RefSeq) mitogen-activated protein kinase kinase kinase 18-like (A)	ko04016: MAPK signaling pathway - plant	mitogen-activated protein kinase kinase kinase 18-like [Camellia sinensis]	M3K17_ARATH RecName: Full=Mitogen-activated protein kinase kinase kinase 17 {ECO:0000303|PubMed:25720833}; EC=2.7.11.25 {ECO:0000250|UniProtKB:Q9ZVP5, ECO:0000255|PROSITE-ProRule:PRU00159};	GO:0005634,nucleus; GO:0005524,ATP binding; GO:0004709,MAP kinase kinase kinase activity; GO:0004672,protein kinase activity; GO:0019901,protein kinase binding; GO:0106310,protein serine kinase activity; GO:0004674,protein serine/threonine kinase activity; GO:0009738,abscisic acid-activated signaling pathway; GO:0006468,protein phosphorylation; GO:0009737,response to abscisic acid; GO:0006970,res…
Cluster-20949.0	-2.868	4.61068e-07	4.77927e-06	down	--	--	hypothetical protein HYC85_029802 [Camellia sinensis]	--	--
Cluster-44698.6	-2.82928	0.000140407	0.000963972	down	K10999 cellulose synthase A [EC:2.4.1.12] | (RefSeq) cellulose synthase A catalytic subunit 7 [UDP-forming] (A)	--	Cellulose synthase-like protein E6 [Camellia lanceoleosa]	CSLE6_ORYSJ RecName: Full=Cellulose synthase-like protein E6; EC=2.4.1.-; AltName: Full=OsCslE6;	GO:0000139,Golgi membrane; GO:0016021,integral component of membrane; GO:0005886,plasma membrane; GO:0016760,cellulose synthase (UDP-forming) activity; GO:0051753,mannan synthase activity; GO:0071555,cell wall organization; GO:0030244,cellulose biosynthetic process; GO:0009833,plant-type primary cell wall biogenesis; GO:0003674,molecular_function; GO:0003824,catalytic activity; GO:0008194,UDP-gly…
Cluster-21181.0	-2.82516	9.66312e-06	8.30725e-05	down	--	--	--	--	--
Cluster-38780.0	-2.81904	6.25164e-89	8.58288e-87	down	--	--	--	--	--
Cluster-45795.5	-2.80225	0.00885735	0.037128	down	--	--	hypothetical protein TEA_001976 [Camellia sinensis var. sinensis]	--	--
Cluster-33303.4	-2.79505	0.000112829	0.000791003	down	K00140 malonate-semialdehyde dehydrogenase (acetylating) / methylmalonate-semialdehyde dehydrogenase [EC:1.2.1.18 1.2.1.27] | (RefSeq) uncharacterized protein LOC114280138 (A)	ko00280: Valine, leucine and isoleucine degradation; ko00410: beta-Alanine metabolism; ko00562: Inositol phosphate metabolism; ko00640: Propanoate metabolism; ko01100: Metabolic pathways; ko01200: Carbon metabolism	uncharacterized protein LOC114280138 [Camellia sinensis]	MMSA_ARATH RecName: Full=Methylmalonate-semialdehyde dehydrogenase [acylating], mitochondrial; Short=MM-ALDH; Short=MMSDH; Short=Malonate-semialdehyde dehydrogenase [acylating]; EC=1.2.1.27; AltName: Full=Aldehyde dehydrogenase family 6 member B2; Flags: Precursor;	GO:0005829,cytosol; GO:0005739,mitochondrion; GO:0005507,copper ion binding; GO:0018478,malonate-semialdehyde dehydrogenase (acetylating) activity; GO:0004491,methylmalonate-semialdehyde dehydrogenase (acylating) activity; GO:0006210,thymine catabolic process; GO:0006574,valine catabolic process; GO:0003674,molecular_function; GO:0005488,binding; GO:0043167,ion binding; GO:0043169,cation binding;…
Cluster-1289.2	-2.79354	1.24397e-05	0.000104973	down	K11797 PH-interacting protein | (RefSeq) uncharacterized protein LOC114256834 (A)	--	hypothetical protein LOK49_LG09G00353 [Camellia lanceoleosa]	--	GO:0003824,catalytic activity; GO:0003674,molecular_function
Cluster-10052.0	-2.78464	3.26045e-16	7.38976e-15	down	--	--	--	--	--
Cluster-28081.0	-2.76532	0.000159102	0.00107976	down	K13422 transcription factor MYC2 | (RefSeq) transcription factor MYC2-like (A)	ko04016: MAPK signaling pathway - plant; ko04075: Plant hormone signal transduction	transcription factor bHLH51-like [Camellia sinensis]	BH051_ARATH RecName: Full=Transcription factor bHLH51; AltName: Full=Basic helix-loop-helix protein 51; Short=AtbHLH51; Short=bHLH 51; AltName: Full=Transcription factor EN 57; AltName: Full=bHLH transcription factor bHLH051;	GO:0005634,nucleus; GO:0003677,DNA binding; GO:0003700,DNA-binding transcription factor activity; GO:0046983,protein dimerization activity; GO:0006355,regulation of DNA-templated transcription; GO:0003674,molecular_function; GO:0003676,nucleic acid binding; GO:0005488,binding; GO:0097159,organic cyclic compound binding; GO:1901363,heterocyclic compound binding; GO:0140110,transcription regulator …
Cluster-49057.3	-2.74896	0.00289302	0.0142853	down	K10144 RING finger and CHY zinc finger domain-containing protein 1 [EC:2.3.2.27] | (RefSeq) E3 ubiquitin-protein ligase MIEL1-like (A)	ko04120: Ubiquitin mediated proteolysis	E3 ubiquitin-protein ligase MIEL1-like [Camellia sinensis]	MIEL1_ARATH RecName: Full=E3 ubiquitin-protein ligase MIEL1 {ECO:0000303|PubMed:23403577}; EC=2.3.2.27 {ECO:0000305}; AltName: Full=MYB30-interacting E3 ligase 1 {ECO:0000303|PubMed:23403577}; AltName: Full=Pirh2-like protein 1 {ECO:0000303|PubMed:21526181}; Short=AtPILP1 {ECO:0000303|PubMed:21526181}; AltName: Full=RING-type E3 ubiquitin transferase MIEL1 {ECO:0000305};	GO:0005737,cytoplasm; GO:0005634,nucleus; GO:0061630,ubiquitin protein ligase activity; GO:0004842,ubiquitin-protein transferase activity; GO:0008270,zinc ion binding; GO:0006952,defense response; GO:1900425,negative regulation of defense response to bacterium; GO:1901485,positive regulation of transcription factor catabolic process; GO:0016567,protein ubiquitination; GO:0006511,ubiquitin-depende…
Cluster-24100.0	-2.71822	7.95729e-14	1.56307e-12	down	--	--	uncharacterized protein LOC114279990 [Camellia sinensis]	B2_DAUCA RecName: Full=B2 protein;	GO:0005768,endosome; GO:0010941,regulation of cell death; GO:1904350,regulation of protein catabolic process in the vacuole; GO:0034976,response to endoplasmic reticulum stress; GO:1902074,response to salt; GO:0008150,biological_process; GO:0008219,cell death; GO:0009987,cellular process; GO:0050789,regulation of biological process; GO:0050794,regulation of cellular process; GO:0065007,biological…
Cluster-43727.0	-2.71518	0.000101542	0.000717746	down	K02725 20S proteasome subunit alpha 6 [EC:3.4.25.1] | (RefSeq) proteasome subunit alpha type-1-B-like (A)	ko03050: Proteasome	hypothetical protein TEA_017307 [Camellia sinensis var. sinensis]	PSA1B_ARATH RecName: Full=Proteasome subunit alpha type-1-B; AltName: Full=20S proteasome alpha subunit F-2; AltName: Full=Proteasome component 2B; AltName: Full=Proteasome subunit alpha type-6;	GO:0005829,cytosol; GO:0005634,nucleus; GO:0009506,plasmodesma; GO:0000502,proteasome complex; GO:0005839,proteasome core complex; GO:0019773,proteasome core complex, alpha-subunit complex; GO:0010498,proteasomal protein catabolic process; GO:0006511,ubiquitin-dependent protein catabolic process; GO:0006508,proteolysis; GO:0006807,nitrogen compound metabolic process; GO:0008150,biological_process…
Cluster-51067.10	-2.714	4.21549e-05	0.000322065	down	K13719 ubiquitin thioesterase OTU1 [EC:3.1.2.-] | (RefSeq) ubiquitin thioesterase OTU1-like (A)	ko04141: Protein processing in endoplasmic reticulum	ubiquitin thioesterase OTU1-like [Camellia sinensis]	OTU2_ARATH RecName: Full=OVARIAN TUMOR DOMAIN-containing deubiquitinating enzyme 2 {ECO:0000303|PubMed:24659992}; Short=OTU domain-containing protein 2 {ECO:0000303|PubMed:24659992}; EC=3.4.19.12 {ECO:0000269|PubMed:24659992}; AltName: Full=Deubiquitinating enzyme OTU2 {ECO:0000303|PubMed:24659992};	GO:0005634,nucleus; GO:0004843,cysteine-type deubiquitinase activity; GO:0030968,endoplasmic reticulum unfolded protein response; GO:0016579,protein deubiquitination; GO:0030433,ubiquitin-dependent ERAD pathway; GO:0003674,molecular_function; GO:0003824,catalytic activity; GO:0008233,peptidase activity; GO:0008234,cysteine-type peptidase activity; GO:0016787,hydrolase activity; GO:0019783,ubiquit…
Cluster-45896.0	-2.70826	2.94518e-09	3.94685e-08	down	K23947 2-oxoglutarate-dependent dioxygenase [EC:1.14.11.-] | (RefSeq) 2-oxoglutarate-dependent dioxygenase DAO-like isoform X1 (A)	ko00380: Tryptophan metabolism	2-oxoglutarate-dependent dioxygenase DAO-like isoform X1 [Camellia sinensis]	--	--
Cluster-53347.0	-2.70475	0.000884103	0.00504854	down	K23678 solute carrier family 66 (lysosomal lysine-arginine transporter), member 1 | (RefSeq) probable vacuolar amino acid transporter YPQ2 (A)	--	hypothetical protein HYC85_008519 [Camellia sinensis]	--	GO:0016021,integral component of membrane; GO:0005575,cellular_component; GO:0016020,membrane; GO:0031224,intrinsic component of membrane; GO:0110165,cellular anatomical entity
Cluster-28918.4	-2.69354	0.00742677	0.0320143	down	K01090 protein phosphatase [EC:3.1.3.16] | (RefSeq) serine/threonine-protein phosphatase BSL1-like isoform X1 (A)	--	protein GLUTELIN PRECURSOR ACCUMULATION 3 isoform X4 [Camellia sinensis]	GPA3_ORYSJ RecName: Full=Protein GLUTELIN PRECURSOR ACCUMULATION 3 {ECO:0000303|PubMed:24488962};	GO:0000325,plant-type vacuole; GO:0000326,protein storage vacuole; GO:0005802,trans-Golgi network; GO:0006886,intracellular protein transport; GO:0006810,transport; GO:0008104,protein localization; GO:0008150,biological_process; GO:0009987,cellular process; GO:0015031,protein transport; GO:0033036,macromolecule localization; GO:0045184,establishment of protein localization; GO:0046907,intracellul…
Cluster-40400.0	-2.69217	3.22223e-12	5.57821e-11	down	--	--	--	--	--
Cluster-16793.0	-2.6909	2.12017e-05	0.000171925	down	--	--	--	--	--
Cluster-34632.0	-2.68061	1.05845e-142	2.54492e-140	down	K13993 HSP20 family protein | (RefSeq) small heat shock protein, chloroplastic-like (A)	ko04141: Protein processing in endoplasmic reticulum	HSP25.2 [Camellia sinensis]	HS21C_PEA RecName: Full=Small heat shock protein, chloroplastic; Flags: Precursor;	GO:0009507,chloroplast; GO:0009408,response to heat; GO:0006950,response to stress; GO:0008150,biological_process; GO:0009266,response to temperature stimulus; GO:0009628,response to abiotic stimulus; GO:0050896,response to stimulus; GO:0005575,cellular_component; GO:0005622,intracellular anatomical structure; GO:0005737,cytoplasm; GO:0009536,plastid; GO:0043226,organelle; GO:0043227,membrane-bou…
Cluster-42228.1	-2.67962	1.22297e-07	1.36616e-06	down	--	--	putative pentatricopeptide repeat-containing protein At3g47840 [Camellia sinensis]	PP268_ARATH RecName: Full=Putative pentatricopeptide repeat-containing protein At3g47840;	GO:0043231,intracellular membrane-bounded organelle; GO:0003723,RNA binding; GO:0009451,RNA modification; GO:0003674,molecular_function; GO:0003676,nucleic acid binding; GO:0005488,binding; GO:0097159,organic cyclic compound binding; GO:1901363,heterocyclic compound binding; GO:0006139,nucleobase-containing compound metabolic process; GO:0006725,cellular aromatic compound metabolic process; GO:00…
Cluster-51195.1	-2.67419	0.00566742	0.0254415	down	--	--	uncharacterized protein LOC114277038 isoform X2 [Camellia sinensis]	--	GO:0042752,regulation of circadian rhythm; GO:0009409,response to cold; GO:0007623,circadian rhythm; GO:0008150,biological_process; GO:0048511,rhythmic process; GO:0050789,regulation of biological process; GO:0065007,biological regulation; GO:0006950,response to stress; GO:0009266,response to temperature stimulus; GO:0009628,response to abiotic stimulus; GO:0050896,response to stimulus
Cluster-6721.0	-2.66533	5.28868e-62	4.67575e-60	down	--	--	uncharacterized protein LOC114261122 [Camellia sinensis]	--	--
Cluster-26502.5	-2.66195	4.14404e-06	3.76711e-05	down	--	--	hypothetical protein HYC85_019064 [Camellia sinensis]	--	GO:0016021,integral component of membrane; GO:0005524,ATP binding; GO:0000166,nucleotide binding; GO:0003674,molecular_function; GO:0005488,binding; GO:0017076,purine nucleotide binding; GO:0030554,adenyl nucleotide binding; GO:0032553,ribonucleotide binding; GO:0032555,purine ribonucleotide binding; GO:0032559,adenyl ribonucleotide binding; GO:0035639,purine ribonucleoside triphosphate binding; …
Cluster-39000.0	-2.61992	2.24972e-05	0.00018175	down	K15718 linoleate 9S-lipoxygenase [EC:1.13.11.58] | (RefSeq) probable linoleate 9S-lipoxygenase 5 (A)	ko00591: Linoleic acid metabolism	hypothetical protein HYC85_010165 [Camellia sinensis]	LOX15_SOLTU RecName: Full=Probable linoleate 9S-lipoxygenase 5; EC=1.13.11.58; AltName: Full=Leaf lipoxygenase;	GO:0005737,cytoplasm; GO:1990136,linoleate 9S-lipoxygenase activity; GO:0046872,metal ion binding; GO:0016702,oxidoreductase activity, acting on single donors with incorporation of molecular oxygen, incorporation of two atoms of oxygen; GO:0006633,fatty acid biosynthetic process; GO:0034440,lipid oxidation; GO:0031408,oxylipin biosynthetic process; GO:0003674,molecular_function; GO:0003824,cataly…
Cluster-22847.5	-2.59406	0.00152593	0.00819171	down	K15918 D-glycerate 3-kinase [EC:2.7.1.31] | (RefSeq) LOW QUALITY PROTEIN: D-glycerate 3-kinase, chloroplastic-like (A)	ko00260: Glycine, serine and threonine metabolism; ko00561: Glycerolipid metabolism; ko00630: Glyoxylate and dicarboxylate metabolism; ko01100: Metabolic pathways; ko01110: Biosynthesis of secondary metabolites; ko01200: Carbon metabolism	LOW QUALITY PROTEIN: D-glycerate 3-kinase, chloroplastic-like [Camellia sinensis]	GLYK_ARATH RecName: Full=D-glycerate 3-kinase, chloroplastic {ECO:0000305}; Short=AtGLYK {ECO:0000303|PubMed:15980259}; EC=2.7.1.31 {ECO:0000269|PubMed:15980259}; Flags: Precursor;	GO:0009507,chloroplast; GO:0009941,chloroplast envelope; GO:0009570,chloroplast stroma; GO:0005737,cytoplasm; GO:0005739,mitochondrion; GO:0005524,ATP binding; GO:0008887,glycerate kinase activity; GO:0009854,oxidative photosynthetic carbon pathway; GO:0016310,phosphorylation; GO:0009853,photorespiration; GO:0000166,nucleotide binding; GO:0003674,molecular_function; GO:0005488,binding; GO:0017076…
Cluster-38471.1	-2.56501	5.19299e-29	2.06735e-27	down	K00826 branched-chain amino acid aminotransferase [EC:2.6.1.42] | (RefSeq) branched-chain-amino-acid aminotransferase 2, chloroplastic-like (A)	ko00270: Cysteine and methionine metabolism; ko00280: Valine, leucine and isoleucine degradation; ko00290: Valine, leucine and isoleucine biosynthesis; ko00770: Pantothenate and CoA biosynthesis; ko00966: Glucosinolate biosynthesis; ko01100: Metabolic pathways; ko01110: Biosynthesis of secondary metabolites; ko01210: 2-Oxocarboxylic acid metabolism; ko01230: Biosynthesis of amino acids; ko01240: …	hypothetical protein LOK49_LG05G03230 [Camellia lanceoleosa]	BCAT2_ARATH RecName: Full=Branched-chain-amino-acid aminotransferase 2, chloroplastic; Short=Atbcat-2; EC=2.6.1.42; Flags: Precursor;	GO:0009507,chloroplast; GO:0004084,branched-chain-amino-acid transaminase activity; GO:0052656,L-isoleucine transaminase activity; GO:0052654,L-leucine transaminase activity; GO:0050048,L-leucine:2-oxoglutarate aminotransferase activity; GO:0052655,L-valine transaminase activity; GO:0009097,isoleucine biosynthetic process; GO:0009098,leucine biosynthetic process; GO:0071669,plant-type cell wall o…
Cluster-37684.0	-2.56081	2.45173e-160	6.83521e-158	down	--	--	--	--	--
Cluster-31881.1	-2.55764	5.51421e-15	1.16333e-13	down	K24917 amino acid permease | (RefSeq) probable amino acid permease 7 (A)	--	hypothetical protein TEA_003784 [Camellia sinensis var. sinensis]	AAP7_ARATH RecName: Full=Probable amino acid permease 7; AltName: Full=Amino acid transporter AAP7;	GO:0016021,integral component of membrane; GO:0016020,membrane; GO:0005886,plasma membrane; GO:0015293,symporter activity; GO:0006865,amino acid transport; GO:0003674,molecular_function; GO:0005215,transporter activity; GO:0015291,secondary active transmembrane transporter activity; GO:0022804,active transmembrane transporter activity; GO:0022857,transmembrane transporter activity; GO:0006810,tra…
Cluster-42768.4	-2.55611	0.00211738	0.0108945	down	--	--	histone deacetylase HDT1-like isoform X3 [Camellia sinensis]	HDT1_SOLCH RecName: Full=Histone deacetylase HDT1; AltName: Full=Histone deacetylase 2a; Short=HD2a; AltName: Full=ScHD2a;	GO:0005730,nucleolus; GO:0016787,hydrolase activity; GO:0046872,metal ion binding; GO:0006325,chromatin organization; GO:0003674,molecular_function; GO:0003824,catalytic activity; GO:0005488,binding; GO:0043167,ion binding; GO:0043169,cation binding; GO:0008150,biological_process; GO:0009987,cellular process; GO:0016043,cellular component organization; GO:0071840,cellular component organization o…
Cluster-31605.13	-2.55576	0.00551135	0.0248489	down	K03444 MFS transporter, SP family, ERD6-like sugar transporter | (RefSeq) sugar transporter ERD6-like 5 isoform X1 (A)	--	Sugar transporter ERD6-like 5 [Camellia lanceoleosa]	EDL12_ARATH RecName: Full=Sugar transporter ERD6-like 12; AltName: Full=Sugar transporter-like protein 5;	GO:0016021,integral component of membrane; GO:0016020,membrane; GO:0051119,sugar transmembrane transporter activity; GO:0022857,transmembrane transporter activity; GO:0055085,transmembrane transport; GO:0003674,molecular_function; GO:0005215,transporter activity; GO:0015144,carbohydrate transmembrane transporter activity; GO:0006810,transport; GO:0008150,biological_process; GO:0009987,cellular pr…
Cluster-24816.0	-2.55418	0.000943255	0.00534135	down	--	--	--	--	--
Cluster-4511.0	-2.55073	4.48513e-18	1.11681e-16	down	K18819 inositol 3-alpha-galactosyltransferase [EC:2.4.1.123] | (RefSeq) galactinol synthase 2-like (A)	ko00052: Galactose metabolism; ko01100: Metabolic pathways	galactinol synthase 2-like [Camellia sinensis]	GOLS2_SOLLC RecName: Full=Galactinol synthase 2; Short=GolS-2; Short=SlGolS2; EC=2.4.1.123;	GO:0005737,cytoplasm; GO:0016757,glycosyltransferase activity; GO:0047216,inositol 3-alpha-galactosyltransferase activity; GO:0046872,metal ion binding; GO:0006012,galactose metabolic process; GO:0003674,molecular_function; GO:0003824,catalytic activity; GO:0016740,transferase activity; GO:0008194,UDP-glycosyltransferase activity; GO:0008378,galactosyltransferase activity; GO:0016758,hexosyltrans…
Cluster-14588.0	-2.5481	9.88067e-06	8.47824e-05	down	--	--	uncharacterized protein LOC114260319 [Camellia sinensis]	--	GO:0016021,integral component of membrane; GO:0005575,cellular_component; GO:0016020,membrane; GO:0031224,intrinsic component of membrane; GO:0110165,cellular anatomical entity
Cluster-53347.2	-2.54687	6.25962e-23	1.95234e-21	down	K23678 solute carrier family 66 (lysosomal lysine-arginine transporter), member 1 | (RefSeq) probable vacuolar amino acid transporter YPQ2 (A)	--	hypothetical protein HYC85_008519 [Camellia sinensis]	--	GO:0016021,integral component of membrane; GO:0005575,cellular_component; GO:0016020,membrane; GO:0031224,intrinsic component of membrane; GO:0110165,cellular anatomical entity
Cluster-34533.2	-2.54104	0.00166101	0.0088334	down	K08835 serine/threonine-protein kinase OSR1/STK39 [EC:2.7.11.1] | (RefSeq) serine/threonine-protein kinase svkA-like (A)	--	STE20/SPS1-related proline-alanine-rich protein kinase-like isoform X9 [Camellia sinensis]	BLUS1_ARATH RecName: Full=Serine/threonine-protein kinase BLUS1; EC=2.7.11.1; AltName: Full=Protein BLUE LIGHT SIGNALING 1;	GO:0005829,cytosol; GO:0005524,ATP binding; GO:0046872,metal ion binding; GO:0106310,protein serine kinase activity; GO:0004674,protein serine/threonine kinase activity; GO:0006468,protein phosphorylation; GO:1902456,regulation of stomatal opening; GO:0000166,nucleotide binding; GO:0003674,molecular_function; GO:0005488,binding; GO:0017076,purine nucleotide binding; GO:0030554,adenyl nucleotide b…
Cluster-45916.6	-2.52522	0.00288066	0.0142366	down	K04077 chaperonin GroEL | (RefSeq) chaperonin 60 subunit beta 4, chloroplastic (A)	ko03018: RNA degradation	chaperonin 60 subunit beta 4, chloroplastic [Camellia sinensis]	CPNB4_ARATH RecName: Full=Chaperonin 60 subunit beta 4, chloroplastic; Short=CPN-60 beta 4; Flags: Precursor;	GO:0009507,chloroplast; GO:0009941,chloroplast envelope; GO:0009570,chloroplast stroma; GO:0005524,ATP binding; GO:0140662,ATP-dependent protein folding chaperone; GO:0006457,protein folding; GO:0042026,protein refolding; GO:0000166,nucleotide binding; GO:0003674,molecular_function; GO:0005488,binding; GO:0017076,purine nucleotide binding; GO:0030554,adenyl nucleotide binding; GO:0032553,ribonucl…
Cluster-13708.0	-2.524	0.000758575	0.00440479	down	--	--	uncharacterized protein LOC114263241 [Camellia sinensis]	--	--
Cluster-52538.5	-2.50444	0.00835287	0.0353426	down	--	--	hypothetical protein HYC85_019553 [Camellia sinensis]	TNMT2_PAPBR RecName: Full=Probable (S)-tetrahydroprotoberberine N-methyltransferase 2; Short=PbTNMT2; EC=2.1.1.122;	GO:0005737,cytoplasm; GO:0030782,(S)-tetrahydroprotoberberine N-methyltransferase activity; GO:0032259,methylation; GO:0003674,molecular_function; GO:0003824,catalytic activity; GO:0008168,methyltransferase activity; GO:0008757,S-adenosylmethionine-dependent methyltransferase activity; GO:0016740,transferase activity; GO:0016741,transferase activity, transferring one-carbon groups; GO:0008150,bio…
Cluster-48706.3	-2.49794	0.00347853	0.0167695	down	K05658 ATP-binding cassette, subfamily B (MDR/TAP), member 1 [EC:7.6.2.2] | (RefSeq) ABC transporter B family member 13-like isoform X1 (A)	ko02010: ABC transporters	hypothetical protein LOK49_LG01G04071 [Camellia lanceoleosa]	AB26B_ARATH RecName: Full=ABC transporter B family member 26, chloroplastic; Short=ABC transporter ABCB.26; Short=AtABCB26; AltName: Full=Antigen peptide transporter-like 1; AltName: Full=Transporter associated with antigen processing-like protein 1; Short=AtTAP1; Flags: Precursor;	GO:0009507,chloroplast; GO:0009941,chloroplast envelope; GO:0031969,chloroplast membrane; GO:0016021,integral component of membrane; GO:0005739,mitochondrion; GO:0140359,ABC-type transporter activity; GO:0005524,ATP binding; GO:0042626,ATPase-coupled transmembrane transporter activity; GO:0003674,molecular_function; GO:0005215,transporter activity; GO:0015399,primary active transmembrane transpor…
Cluster-17493.2	-2.49737	5.69645e-62	5.01674e-60	down	K09517 DnaJ homolog subfamily B member 11 | (RefSeq) dnaJ protein ERDJ3B-like (A)	ko04141: Protein processing in endoplasmic reticulum	dnaJ protein ERDJ3B-like [Camellia sinensis]	DJB6_ORYSJ RecName: Full=DnaJ protein ERDJ3B {ECO:0000305}; AltName: Full=Chaperone protein dnaJ B6 {ECO:0000305}; Short=OsDjB6 {ECO:0000303|PubMed:23160806}; AltName: Full=Endoplasmic reticulum dnaJ domain-containing protein 3B {ECO:0000305}; Short=OsERdj3B {ECO:0000303|PubMed:24153418}; Flags: Precursor;	GO:0005737,cytoplasm; GO:0005788,endoplasmic reticulum lumen; GO:0051087,chaperone binding; GO:0030544,Hsp70 protein binding; GO:0051082,unfolded protein binding; GO:0042026,protein refolding; GO:0003674,molecular_function; GO:0005488,binding; GO:0005515,protein binding; GO:0031072,heat shock protein binding; GO:0006457,protein folding; GO:0008150,biological_process; GO:0009987,cellular process; …
Cluster-28560.0	-2.49643	2.46086e-17	5.88264e-16	down	--	--	--	--	--
Cluster-36799.0	-2.49634	9.09522e-05	0.000648031	down	K03327 multidrug resistance protein, MATE family | (RefSeq) protein DETOXIFICATION 29-like (A)	--	protein FAR1-RELATED SEQUENCE 5-like [Camellia sinensis]	--	GO:0016021,integral component of membrane; GO:0005575,cellular_component; GO:0016020,membrane; GO:0031224,intrinsic component of membrane; GO:0110165,cellular anatomical entity
Cluster-31592.2	-2.49233	0	0	down	K03283 heat shock 70kDa protein 1/2/6/8 | (RefSeq) heat shock cognate 70 kDa protein 2-like (A)	ko03040: Spliceosome; ko04141: Protein processing in endoplasmic reticulum; ko04144: Endocytosis	heat shock cognate 70 kDa protein 2-like [Camellia sinensis]	HS704_ARATH RecName: Full=Heat shock 70 kDa protein 4 {ECO:0000303|PubMed:11599561}; AltName: Full=Heat shock cognate 70 kDa protein 4 {ECO:0000303|PubMed:11402207}; AltName: Full=Heat shock cognate protein 70-4 {ECO:0000303|PubMed:11402207}; Short=AtHsc70-4 {ECO:0000303|PubMed:11402207}; AltName: Full=Heat shock protein 70-4 {ECO:0000303|PubMed:11599561}; Short=AtHsp70-4 {ECO:0000303|PubMed:1159…	GO:0005737,cytoplasm; GO:0005829,cytosol; GO:0005794,Golgi apparatus; GO:0005739,mitochondrion; GO:0005634,nucleus; GO:0009505,plant-type cell wall; GO:0000325,plant-type vacuole; GO:0005886,plasma membrane; GO:0005524,ATP binding; GO:0016887,ATP hydrolysis activity; GO:0140662,ATP-dependent protein folding chaperone; GO:0031072,heat shock protein binding; GO:0051787,misfolded protein binding; GO…
Cluster-26718.0	-2.48487	0.00114487	0.00633232	down	--	--	--	--	--
Cluster-51067.5	-2.467	5.93184e-09	7.74599e-08	down	K13719 ubiquitin thioesterase OTU1 [EC:3.1.2.-] | (RefSeq) ubiquitin thioesterase OTU1-like (A)	ko04141: Protein processing in endoplasmic reticulum	hypothetical protein EE612_009046 [Oryza sativa]	OTU2_ARATH RecName: Full=OVARIAN TUMOR DOMAIN-containing deubiquitinating enzyme 2 {ECO:0000303|PubMed:24659992}; Short=OTU domain-containing protein 2 {ECO:0000303|PubMed:24659992}; EC=3.4.19.12 {ECO:0000269|PubMed:24659992}; AltName: Full=Deubiquitinating enzyme OTU2 {ECO:0000303|PubMed:24659992};	GO:0005634,nucleus; GO:0004843,cysteine-type deubiquitinase activity; GO:0030968,endoplasmic reticulum unfolded protein response; GO:0016579,protein deubiquitination; GO:0030433,ubiquitin-dependent ERAD pathway; GO:0003674,molecular_function; GO:0003824,catalytic activity; GO:0008233,peptidase activity; GO:0008234,cysteine-type peptidase activity; GO:0016787,hydrolase activity; GO:0019783,ubiquit…
Cluster-21334.10	-2.46577	2.1426e-09	2.90645e-08	down	K11808 phosphoribosylaminoimidazole carboxylase [EC:4.1.1.21] | (RefSeq) phosphoribosylaminoimidazole carboxylase, chloroplastic isoform X1 (A)	ko00230: Purine metabolism; ko01100: Metabolic pathways; ko01110: Biosynthesis of secondary metabolites	phosphoribosylaminoimidazole carboxylase, chloroplastic-like isoform X2 [Gossypium australe]	PUR6_VIGAC RecName: Full=Phosphoribosylaminoimidazole carboxylase, chloroplastic; EC=4.1.1.21; AltName: Full=AIR carboxylase; Short=AIRC; Flags: Precursor; Fragment;	GO:0009507,chloroplast; GO:0043727,5-amino-4-imidazole carboxylate lyase activity; GO:0005524,ATP binding; GO:0046872,metal ion binding; GO:0004638,phosphoribosylaminoimidazole carboxylase activity; GO:0006189,'de novo' IMP biosynthetic process; GO:0003674,molecular_function; GO:0003824,catalytic activity; GO:0016829,lyase activity; GO:0016830,carbon-carbon lyase activity; GO:0016831,carboxy-lyas…
Cluster-31605.18	-2.46444	1.06029e-08	1.34289e-07	down	K03444 MFS transporter, SP family, ERD6-like sugar transporter | (RefSeq) sugar transporter ERD6-like 5 isoform X1 (A)	--	Sugar transporter ERD6-like 5 [Camellia lanceoleosa]	ERDL5_ARATH RecName: Full=Sugar transporter ERD6-like 5;	GO:0016021,integral component of membrane; GO:0016020,membrane; GO:0051119,sugar transmembrane transporter activity; GO:0022857,transmembrane transporter activity; GO:0055085,transmembrane transport; GO:0003674,molecular_function; GO:0005215,transporter activity; GO:0015144,carbohydrate transmembrane transporter activity; GO:0006810,transport; GO:0008150,biological_process; GO:0009987,cellular pr…
Cluster-22438.0	-2.44988	3.62089e-05	0.000280028	down	--	--	hypothetical protein TEA_015232 [Camellia sinensis var. sinensis]	--	--
Cluster-47513.1	-2.44938	0.00459937	0.0212992	down	K15356 GDP-mannose transporter | (RefSeq) GDP-mannose transporter GONST2-like isoform X1 (A)	--	hypothetical protein TEA_023194 [Camellia sinensis var. sinensis]	GONS2_ARATH RecName: Full=GDP-mannose transporter GONST2 {ECO:0000303|PubMed:15480787}; AltName: Full=Protein GOLGI NUCLEOTIDE SUGAR TRANSPORTER 2 {ECO:0000303|PubMed:15480787};	GO:0005794,Golgi apparatus; GO:0000139,Golgi membrane; GO:0016021,integral component of membrane; GO:0015297,antiporter activity; GO:0005458,GDP-mannose transmembrane transporter activity; GO:0008643,carbohydrate transport; GO:1990570,GDP-mannose transmembrane transport; GO:0015780,nucleotide-sugar transmembrane transport; GO:0003674,molecular_function; GO:0005215,transporter activity; GO:0015291…
Cluster-22167.0	-2.43284	6.25232e-181	2.05887e-178	down	K20352 p24 family protein delta-1 | (RefSeq) transmembrane emp24 domain-containing protein p24delta3-like (A)	--	hypothetical protein HYC85_020005 [Camellia sinensis]	P24D3_ARATH RecName: Full=Transmembrane emp24 domain-containing protein p24delta3; AltName: Full=p24 family protein delta1a; Short=p24delta1a; AltName: Full=p24 family protein delta3; Short=p24delta3; Flags: Precursor;	GO:0030134,COPII-coated ER to Golgi transport vesicle; GO:0005783,endoplasmic reticulum; GO:0005789,endoplasmic reticulum membrane; GO:0005793,endoplasmic reticulum-Golgi intermediate compartment; GO:0005794,Golgi apparatus; GO:0016021,integral component of membrane; GO:0006888,endoplasmic reticulum to Golgi vesicle-mediated transport; GO:0007030,Golgi organization; GO:0006886,intracellular prote…
Cluster-49878.0	-2.41173	7.50264e-15	1.56755e-13	down	K20417 palmitoyl-[glycerolipid] 3-(E)-desaturase [EC:1.14.19.43] | (RefSeq) fatty acid desaturase 4, chloroplastic isoform X1 (A)	--	fatty acid desaturase 4, chloroplastic isoform X1 [Camellia sinensis]	FAD4_ARATH RecName: Full=Fatty acid desaturase 4, chloroplastic {ECO:0000303|PubMed:19682287}; EC=1.14.19.43 {ECO:0000269|PubMed:19682287}; AltName: Full=Fatty acid desaturase A {ECO:0000303|PubMed:17796728}; Flags: Precursor;	GO:0009507,chloroplast; GO:0031969,chloroplast membrane; GO:0016021,integral component of membrane; GO:0102654,1-18:1-2-16:0-phosphatidylglycerol trans-3 desaturase activity; GO:0102851,1-18:2-2-16:0-phosphatidylglycerol desaturase activity; GO:0052637,delta 3-trans-hexadecenoic acid phosphatidylglycerol desaturase activity; GO:0046471,phosphatidylglycerol metabolic process; GO:0006636,unsaturate…
Cluster-53778.1	-2.41012	0	0	down	K09487 heat shock protein 90kDa beta | (RefSeq) endoplasmin homolog (A)	ko04141: Protein processing in endoplasmic reticulum; ko04626: Plant-pathogen interaction	hypothetical protein LOK49_LG05G03785 [Camellia lanceoleosa]	ENPL_CATRO RecName: Full=Endoplasmin homolog; AltName: Full=Glucose-regulated protein 94 homolog; Short=GRP-94 homolog; Flags: Precursor;	GO:0005788,endoplasmic reticulum lumen; GO:0005524,ATP binding; GO:0016887,ATP hydrolysis activity; GO:0051082,unfolded protein binding; GO:0006457,protein folding; GO:0000166,nucleotide binding; GO:0003674,molecular_function; GO:0005488,binding; GO:0017076,purine nucleotide binding; GO:0030554,adenyl nucleotide binding; GO:0032553,ribonucleotide binding; GO:0032555,purine ribonucleotide binding;…
Cluster-43061.2	-2.40646	0.00794237	0.0339056	down	--	--	hypothetical protein TEA_025472 [Camellia sinensis var. sinensis]	NAC8_ARATH RecName: Full=SUPPRESSOR OF GAMMA RESPONSE 1 {ECO:0000303|PubMed:19549833}; AltName: Full=NAC domain-containing protein 8 {ECO:0000303|PubMed:15029955}; Short=ANAC008 {ECO:0000303|PubMed:15029955}; AltName: Full=Protein SOG1; AltName: Full=SUPPRESSOR OF GAMMA RADIATION 1;	GO:0005634,nucleus; GO:0003700,DNA-binding transcription factor activity; GO:0000976,transcription cis-regulatory region binding; GO:0000077,DNA damage checkpoint signaling; GO:0040020,regulation of meiotic nuclear division; GO:0006355,regulation of DNA-templated transcription; GO:0010332,response to gamma radiation; GO:0003674,molecular_function; GO:0140110,transcription regulator activity; GO:0…
Cluster-50082.9	-2.40372	1.20233e-05	0.000101651	down	K00830 alanine-glyoxylate transaminase / serine-glyoxylate transaminase / serine-pyruvate transaminase [EC:2.6.1.44 2.6.1.45 2.6.1.51] | (RefSeq) serine--glyoxylate aminotransferase (A)	ko00250: Alanine, aspartate and glutamate metabolism; ko00260: Glycine, serine and threonine metabolism; ko00630: Glyoxylate and dicarboxylate metabolism; ko01100: Metabolic pathways; ko01110: Biosynthesis of secondary metabolites; ko01200: Carbon metabolism; ko04146: Peroxisome	serine--glyoxylate aminotransferase-like [Hibiscus syriacus]	SGAT_ARATH RecName: Full=Serine--glyoxylate aminotransferase {ECO:0000305|PubMed:18235971, ECO:0000305|PubMed:23098902}; EC=2.6.1.45 {ECO:0000269|PubMed:18235971, ECO:0000269|PubMed:23098902}; AltName: Full=Alanine--glyoxylate aminotransferase {ECO:0000305|PubMed:18235971, ECO:0000305|PubMed:23098902}; Short=AGT {ECO:0000305|PubMed:18235971, ECO:0000305|PubMed:23098902}; EC=2.6.1.44 {ECO:0000269|…	GO:0048046,apoplast; GO:0009507,chloroplast; GO:0009570,chloroplast stroma; GO:0005829,cytosol; GO:0005739,mitochondrion; GO:0005777,peroxisome; GO:0005886,plasma membrane; GO:0008453,alanine-glyoxylate transaminase activity; GO:0003729,mRNA binding; GO:0050281,serine-glyoxylate transaminase activity; GO:0004760,serine-pyruvate transaminase activity; GO:0019265,glycine biosynthetic process, by tr…
Cluster-44310.4	-2.40213	0.00459537	0.0212872	down	K01177 beta-amylase [EC:3.2.1.2] | (RefSeq) beta-amylase 3, chloroplastic-like (A)	ko00500: Starch and sucrose metabolism; ko01100: Metabolic pathways; ko01110: Biosynthesis of secondary metabolites	hypothetical protein HYC85_011568 [Camellia sinensis]	BAM4_ARATH RecName: Full=Inactive beta-amylase 4, chloroplastic; AltName: Full=Inactive beta-amylase 6; Flags: Precursor;	GO:0009507,chloroplast; GO:0005983,starch catabolic process; GO:0000272,polysaccharide catabolic process; GO:0005975,carbohydrate metabolic process; GO:0005976,polysaccharide metabolic process; GO:0005982,starch metabolic process; GO:0006073,cellular glucan metabolic process; GO:0008150,biological_process; GO:0008152,metabolic process; GO:0009056,catabolic process; GO:0009057,macromolecule catabo…
Cluster-53102.4	-2.39996	5.84395e-06	5.19802e-05	down	--	--	S-type anion channel SLAH2-like isoform X1 [Camellia sinensis]	SLAH3_ARATH RecName: Full=S-type anion channel SLAH3; AltName: Full=SLAC1-homolog protein 3;	GO:0016021,integral component of membrane; GO:0005886,plasma membrane; GO:0008308,voltage-gated anion channel activity; GO:0006873,cellular ion homeostasis; GO:0006821,chloride transport; GO:0009651,response to salt stress; GO:0009414,response to water deprivation; GO:0003674,molecular_function; GO:0005215,transporter activity; GO:0005216,ion channel activity; GO:0005244,voltage-gated ion channel…
Cluster-22737.0	-2.38467	0.000307773	0.00196628	down	K00759 adenine phosphoribosyltransferase [EC:2.4.2.7] | (RefSeq) adenine phosphoribosyltransferase 4-like (A)	ko00230: Purine metabolism; ko01100: Metabolic pathways; ko01232: Nucleotide metabolism	hypothetical protein [Gossypium klotzschianum]	--	--
Cluster-38001.3	-2.384	8.43126e-05	0.000605279	down	K07253 phenylpyruvate tautomerase [EC:5.3.2.1] | (RefSeq) macrophage migration inhibitory factor homolog (A)	ko00350: Tyrosine metabolism; ko00360: Phenylalanine metabolism; ko01100: Metabolic pathways	macrophage migration inhibitory factor homolog [Camellia sinensis]	--	--
Cluster-34177.0	-2.38049	0.00230749	0.011724	down	--	--	--	--	--
Cluster-53742.2	-2.37008	0.00187971	0.00983303	down	K03107 signal recognition particle subunit SRP68 | (RefSeq) signal recognition particle subunit SRP68-like (A)	ko03060: Protein export	hypothetical protein TEA_016992 [Camellia sinensis var. sinensis]	SMC21_ARATH RecName: Full=Structural maintenance of chromosomes protein 2-1; Short=AtSMC2-1; AltName: Full=Chromosome-associated protein E-1; Short=AtCAP-E1; AltName: Full=Protein TITAN 3;	GO:0000785,chromatin; GO:0000793,condensed chromosome; GO:0000796,condensin complex; GO:0005634,nucleus; GO:0005524,ATP binding; GO:0016887,ATP hydrolysis activity; GO:0003682,chromatin binding; GO:0051301,cell division; GO:0051321,meiotic cell cycle; GO:0007076,mitotic chromosome condensation; GO:0000166,nucleotide binding; GO:0003674,molecular_function; GO:0005488,binding; GO:0017076,purine nuc…
Cluster-26992.0	-2.36314	7.00747e-98	1.07219e-95	down	--	--	BAG family molecular chaperone regulator 6 [Camellia lanceoleosa]	BAG6_ARATH RecName: Full=BAG family molecular chaperone regulator 6 {ECO:0000303|Ref.3}; AltName: Full=Bcl-2-associated athanogene 6 {ECO:0000303|Ref.3}; AltName: Full=CaM-binding protein 1 {ECO:0000303|PubMed:16003391}; Contains: RecName: Full=Cleaved BAG6 {ECO:0000303|PubMed:26739014};	GO:0009506,plasmodesma; GO:0005516,calmodulin binding; GO:0051087,chaperone binding; GO:0006914,autophagy; GO:0050832,defense response to fungus; GO:0012502,induction of programmed cell death; GO:0010508,positive regulation of autophagy; GO:0006457,protein folding; GO:0009408,response to heat; GO:0010228,vegetative to reproductive phase transition of meristem; GO:0003674,molecular_function; GO:00…
Cluster-39221.5	-2.33319	0.0122333	0.0485474	down	--	--	coiled-coil domain-containing protein SCD2 isoform X2 [Camellia sinensis]	SCD2_ARATH RecName: Full=Coiled-coil domain-containing protein SCD2 {ECO:0000305}; AltName: Full=Protein STOMATAL CYTOKINESIS DEFECTIVE 2 {ECO:0000303|PubMed:24179130};	GO:0030136,clathrin-coated vesicle; GO:0005886,plasma membrane; GO:0000911,cytokinesis by cell plate formation; GO:0009825,multidimensional cell growth; GO:0040008,regulation of growth; GO:0000910,cytokinesis; GO:0007049,cell cycle; GO:0008150,biological_process; GO:0009987,cellular process; GO:0022402,cell cycle process; GO:0051301,cell division; GO:0016049,cell growth; GO:0040007,growth; GO:005…
Cluster-51567.5	-2.32996	0.00459991	0.0212995	down	--	--	hypothetical protein TEA_002836 [Camellia sinensis var. sinensis]	SLK1_ARATH RecName: Full=Probable transcriptional regulator SLK1; Short=AtSLK1; AltName: Full=Protein SEUSS-like 1;	GO:0005634,nucleus; GO:0005667,transcription regulator complex; GO:0030154,cell differentiation; GO:0009793,embryo development ending in seed dormancy; GO:0048467,gynoecium development; GO:1901001,negative regulation of response to salt stress; GO:0000122,negative regulation of transcription by RNA polymerase II; GO:0048481,plant ovule development; GO:0045944,positive regulation of transcription …
Cluster-751.10	-2.32887	0.00596857	0.0266199	down	K11000 callose synthase [EC:2.4.1.-] | (RefSeq) callose synthase 2-like isoform X1 (A)	--	callose synthase 2-like [Camellia sinensis]	CALS2_ARATH RecName: Full=Callose synthase 2; EC=2.4.1.34; AltName: Full=1,3-beta-glucan synthase; AltName: Full=Protein GLUCAN SYNTHASE-LIKE 3;	GO:0000148,1,3-beta-D-glucan synthase complex; GO:0016021,integral component of membrane; GO:0005886,plasma membrane; GO:0003843,1,3-beta-D-glucan synthase activity; GO:0046527,glucosyltransferase activity; GO:0006075,(1->3)-beta-D-glucan biosynthetic process; GO:0071555,cell wall organization; GO:0008360,regulation of cell shape; GO:0003674,molecular_function; GO:0003824,catalytic activity; GO:0…
Cluster-5237.0	-2.32142	5.43605e-05	0.000405832	down	--	--	hypothetical protein TEA_010846 [Camellia sinensis var. sinensis]	--	GO:0016021,integral component of membrane; GO:0005575,cellular_component; GO:0016020,membrane; GO:0031224,intrinsic component of membrane; GO:0110165,cellular anatomical entity
Cluster-31624.0	-2.32127	4.67397e-10	6.73855e-09	down	--	--	hypothetical protein TEA_020369 [Camellia sinensis var. sinensis]	--	GO:0050832,defense response to fungus; GO:0006950,response to stress; GO:0006952,defense response; GO:0008150,biological_process; GO:0009605,response to external stimulus; GO:0009607,response to biotic stimulus; GO:0009620,response to fungus; GO:0043207,response to external biotic stimulus; GO:0044419,biological process involved in interspecies interaction between organisms; GO:0050896,response t…
Cluster-28843.0	-2.31746	4.02222e-295	2.53863e-292	down	K13993 HSP20 family protein | (RefSeq) LOW QUALITY PROTEIN: 15.7 kDa heat shock protein, peroxisomal (A)	ko04141: Protein processing in endoplasmic reticulum	hypothetical protein HYC85_005208 [Camellia sinensis]	HS157_ARATH RecName: Full=15.7 kDa heat shock protein, peroxisomal; Short=AtHsp15.7;	GO:0005782,peroxisomal matrix; GO:0043621,protein self-association; GO:0051082,unfolded protein binding; GO:0071456,cellular response to hypoxia; GO:0051259,protein complex oligomerization; GO:0006457,protein folding; GO:0009408,response to heat; GO:0042542,response to hydrogen peroxide; GO:0000302,response to reactive oxygen species; GO:0009651,response to salt stress; GO:0003674,molecular_funct…
Cluster-47797.4	-2.31142	0.00405903	0.0191283	down	K14402 cleavage and polyadenylation specificity factor subunit 2 | (RefSeq) cleavage and polyadenylation specificity factor subunit 2 (A)	ko03015: mRNA surveillance pathway	hypothetical protein HYC85_010248 [Camellia sinensis]	CPSF2_ARATH RecName: Full=Cleavage and polyadenylation specificity factor subunit 2; AltName: Full=Cleavage and polyadenylation specificity factor 100 kDa subunit; Short=AtCPSF100; Short=CPSF 100 kDa subunit; AltName: Full=Protein EMBRYO DEFECTIVE 1265; AltName: Full=Protein ENHANCED SILENCING PHENOTYPE 5 {ECO:0000303|PubMed:17008405};	GO:0005737,cytoplasm; GO:0005847,mRNA cleavage and polyadenylation specificity factor complex; GO:0005634,nucleus; GO:0009506,plasmodesma; GO:0003723,RNA binding; GO:0006398,mRNA 3'-end processing by stem-loop binding and cleavage; GO:0006379,mRNA cleavage; GO:0006378,mRNA polyadenylation; GO:0035194,post-transcriptional gene silencing by RNA; GO:0098789,pre-mRNA cleavage required for polyadenyla…
Cluster-37630.3	-2.28454	0.00927284	0.0385955	down	K01426 amidase [EC:3.5.1.4] | (RefSeq) probable amidase At4g34880 (A)	ko00330: Arginine and proline metabolism; ko00360: Phenylalanine metabolism; ko00380: Tryptophan metabolism; ko01100: Metabolic pathways	putative amidase [Camellia lanceoleosa]	AMI4G_ARATH RecName: Full=Probable amidase At4g34880 {ECO:0000305}; EC=3.5.1.4 {ECO:0000250|UniProtKB:Q9FR37};	GO:0004040,amidase activity; GO:0043864,indoleacetamide hydrolase activity; GO:0003674,molecular_function; GO:0003824,catalytic activity; GO:0016787,hydrolase activity; GO:0016810,hydrolase activity, acting on carbon-nitrogen (but not peptide) bonds; GO:0016811,hydrolase activity, acting on carbon-nitrogen (but not peptide) bonds, in linear amides
Cluster-28886.3	-2.243	0.00251492	0.012645	down	K08337 ubiquitin-like modifier-activating enzyme ATG7 | (RefSeq) ubiquitin-like modifier-activating enzyme atg7 isoform X1 (A)	ko04136: Autophagy - other	ubiquitin-like modifier-activating enzyme atg7 isoform X2 [Camellia sinensis]	ATG7_ARATH RecName: Full=Ubiquitin-like modifier-activating enzyme atg7; AltName: Full=ATG12-activating enzyme E1 atg7; AltName: Full=Autophagy-related protein 7; Short=AtAPG7; AltName: Full=Protein PEROXISOME UNUSUAL POSITIONING 4 {ECO:0000303|PubMed:24368788};	GO:0005737,cytoplasm; GO:0000407,phagophore assembly site; GO:0019778,Atg12 activating enzyme activity; GO:0019779,Atg8 activating enzyme activity; GO:0007568,aging; GO:0000045,autophagosome assembly; GO:0006914,autophagy; GO:0000422,autophagy of mitochondrion; GO:0006501,C-terminal protein lipidation; GO:0006995,cellular response to nitrogen starvation; GO:0050832,defense response to fungus; GO:…
Cluster-31881.3	-2.23417	1.09263e-05	9.30693e-05	down	K24917 amino acid permease | (RefSeq) probable amino acid permease 7 (A)	--	putative amino acid permease 7 [Camellia lanceoleosa]	AAP7_ARATH RecName: Full=Probable amino acid permease 7; AltName: Full=Amino acid transporter AAP7;	GO:0016021,integral component of membrane; GO:0016020,membrane; GO:0005886,plasma membrane; GO:0015293,symporter activity; GO:0006865,amino acid transport; GO:0003674,molecular_function; GO:0005215,transporter activity; GO:0015291,secondary active transmembrane transporter activity; GO:0022804,active transmembrane transporter activity; GO:0022857,transmembrane transporter activity; GO:0006810,tra…
Cluster-42923.0	-2.23252	0.00178756	0.00940406	down	K19041 E3 ubiquitin-protein ligase RNF38/44 [EC:2.3.2.27] | (RefSeq) RING-H2 finger protein ATL16-like (A)	--	probable E3 ubiquitin-protein ligase RHY1A [Camellia sinensis]	RHY1A_ARATH RecName: Full=Probable E3 ubiquitin-protein ligase RHY1A {ECO:0000305}; EC=2.3.2.27; AltName: Full=RING-H2 finger Y1a {ECO:0000303|PubMed:9781696}; AltName: Full=RING-H2 zinc finger protein RHY1a {ECO:0000305}; AltName: Full=RING-type E3 ubiquitin transferase RHY1A {ECO:0000305};	GO:0046872,metal ion binding; GO:0016740,transferase activity; GO:0016567,protein ubiquitination; GO:0003674,molecular_function; GO:0005488,binding; GO:0043167,ion binding; GO:0043169,cation binding; GO:0003824,catalytic activity; GO:0006807,nitrogen compound metabolic process; GO:0008150,biological_process; GO:0008152,metabolic process; GO:0019538,protein metabolic process; GO:0032446,protein mo…
Cluster-3734.0	-2.20861	3.18392e-37	1.62205e-35	down	--	--	hypothetical protein TEA_017397 [Camellia sinensis var. sinensis]	--	GO:0016020,membrane; GO:0005575,cellular_component; GO:0110165,cellular anatomical entity
Cluster-11814.0	-2.18992	0.000629691	0.00373321	down	--	--	--	--	--
Cluster-41396.1	-2.18763	2.3262e-05	0.000187295	down	K09286 EREBP-like factor | (RefSeq) dehydration-responsive element-binding protein 1A-like (A)	--	CBF-like protein 1 [Camellia sinensis]	DRE1A_ARATH RecName: Full=Dehydration-responsive element-binding protein 1A {ECO:0000303|PubMed:9707537}; Short=Protein DREB1A {ECO:0000303|PubMed:9707537}; AltName: Full=C-repeat/dehydration-responsive element-binding factor 3 {ECO:0000303|PubMed:9881163}; Short=C-repeat-binding factor 3 {ECO:0000303|PubMed:9881163}; Short=CRT/DRE-binding factor 3 {ECO:0000303|PubMed:9881163}; AltName: Full=Cold…	GO:0005634,nucleus; GO:0000987,cis-regulatory region sequence-specific DNA binding; GO:0003700,DNA-binding transcription factor activity; GO:0000976,transcription cis-regulatory region binding; GO:0009631,cold acclimation; GO:0010628,positive regulation of gene expression; GO:0009409,response to cold; GO:0009414,response to water deprivation; GO:0001067,transcription regulatory region nucleic aci…
Cluster-48232.0	-2.18395	3.39158e-16	7.68162e-15	down	--	--	--	--	--
Cluster-49243.10	-2.17841	3.95405e-05	0.000303469	down	K13679 granule-bound starch synthase [EC:2.4.1.242] | (RefSeq) granule-bound starch synthase 1, chloroplastic/amyloplastic-like (A)	ko00500: Starch and sucrose metabolism; ko01100: Metabolic pathways; ko01110: Biosynthesis of secondary metabolites	granule-bound starch synthase 1, chloroplastic/amyloplastic-like [Camellia sinensis]	--	--
Cluster-43059.1	-2.17725	2.34251e-68	2.33957e-66	down	K05953 nicotianamine synthase [EC:2.5.1.43] | (RefSeq) nicotianamine synthase-like (A)	ko00270: Cysteine and methionine metabolism; ko00999: Biosynthesis of various plant secondary metabolites; ko01100: Metabolic pathways; ko01110: Biosynthesis of secondary metabolites	Nicotianamine synthase [Camellia lanceoleosa]	NAS_SOLLC RecName: Full=Nicotianamine synthase; EC=2.5.1.43; AltName: Full=Chloronerva; AltName: Full=S-adenosyl-L-methionine:S-adenosyl-L-methionine:S-adenosyl-methionine 3-amino-3-carboxypropyltransferase;	GO:0030410,nicotianamine synthase activity; GO:0030418,nicotianamine biosynthetic process; GO:0003674,molecular_function; GO:0003824,catalytic activity; GO:0016740,transferase activity; GO:0016765,transferase activity, transferring alkyl or aryl (other than methyl) groups; GO:0006082,organic acid metabolic process; GO:0006576,cellular biogenic amine metabolic process; GO:0006807,nitrogen compound…
Cluster-38408.0	-2.17415	0.000176171	0.00118726	down	K10143 E3 ubiquitin-protein ligase RFWD2 [EC:2.3.2.27] | (RefSeq) WD repeat-containing protein RUP2-like (A)	ko04120: Ubiquitin mediated proteolysis; ko04712: Circadian rhythm - plant	hypothetical protein TEA_015313 [Camellia sinensis var. sinensis]	RUP1_ARATH RecName: Full=WD repeat-containing protein RUP1 {ECO:0000303|PubMed:21041653}; AltName: Full=Protein EARLY FLOWERING BY OVEREXPRESSION 1 {ECO:0000303|PubMed:21242318}; AltName: Full=Protein REPRESSOR OF UV-B PHOTOMORPHOGENESIS 1 {ECO:0000303|PubMed:21041653};	GO:0080008,Cul4-RING E3 ubiquitin ligase complex; GO:0005829,cytosol; GO:0005634,nucleus; GO:0009908,flower development; GO:0043254,regulation of protein-containing complex assembly; GO:0010218,response to far red light; GO:0010114,response to red light; GO:0010224,response to UV-B; GO:0000003,reproduction; GO:0003006,developmental process involved in reproduction; GO:0007275,multicellular organi…
Cluster-52454.4	-2.15813	6.1446e-05	0.000453957	down	K13950 para-aminobenzoate synthetase [EC:2.6.1.85] | (RefSeq) aminodeoxychorismate synthase, chloroplastic isoform X1 (A)	ko00790: Folate biosynthesis; ko01240: Biosynthesis of cofactors	aminodeoxychorismate synthase, chloroplastic isoform X1 [Camellia sinensis]	ADCS_SOLLC RecName: Full=Aminodeoxychorismate synthase, chloroplastic {ECO:0000303|PubMed:14745019}; Short=ADC synthase {ECO:0000303|PubMed:14745019}; EC=2.6.1.85 {ECO:0000269|PubMed:14745019}; AltName: Full=P-aminobenzoic acid synthase {ECO:0000303|PubMed:14745019}; Short=PABA synthase {ECO:0000303|PubMed:14745019}; AltName: Full=Para-aminobenzoate synthase {ECO:0000303|PubMed:14745019}; Flags: …	GO:0009507,chloroplast; GO:0005737,cytoplasm; GO:0046820,4-amino-4-deoxychorismate synthase activity; GO:0046656,folic acid biosynthetic process; GO:0006541,glutamine metabolic process; GO:0008153,para-aminobenzoic acid biosynthetic process; GO:0046654,tetrahydrofolate biosynthetic process; GO:0003674,molecular_function; GO:0003824,catalytic activity; GO:0008483,transaminase activity; GO:0016740,…
Cluster-45759.0	-2.15264	7.41021e-12	1.24858e-10	down	K13448 calcium-binding protein CML | (RefSeq) calmodulin-like protein 3 (A)	ko04626: Plant-pathogen interaction	calmodulin-like protein 3 [Camellia sinensis]	CML3_ARATH RecName: Full=Calmodulin-like protein 3;	GO:0005777,peroxisome; GO:0005509,calcium ion binding; GO:0003674,molecular_function; GO:0005488,binding; GO:0043167,ion binding; GO:0043169,cation binding; GO:0046872,metal ion binding; GO:0005575,cellular_component; GO:0005622,intracellular anatomical structure; GO:0005737,cytoplasm; GO:0042579,microbody; GO:0043226,organelle; GO:0043227,membrane-bounded organelle; GO:0043229,intracellular orga…
Cluster-37457.5	-2.14956	1.15875e-59	9.7153e-58	down	K13993 HSP20 family protein | (RefSeq) 18.2 kDa class I heat shock protein-like (A)	ko04141: Protein processing in endoplasmic reticulum	18.2 kDa class I heat shock protein [Camellia lanceoleosa]	HS181_ARATH RecName: Full=18.1 kDa class I heat shock protein; AltName: Full=18.1 kDa heat shock protein; Short=AtHsp18.1;	GO:0005737,cytoplasm; GO:0043621,protein self-association; GO:0051082,unfolded protein binding; GO:0010286,heat acclimation; GO:0051259,protein complex oligomerization; GO:0006457,protein folding; GO:0009408,response to heat; GO:0042542,response to hydrogen peroxide; GO:0009651,response to salt stress; GO:0003674,molecular_function; GO:0005488,binding; GO:0005515,protein binding; GO:0006950,respo…
Cluster-35898.0	-2.13857	7.06465e-05	0.000515394	down	--	--	hypothetical protein HYC85_011272 [Camellia sinensis]	--	--
Cluster-44719.0	-2.12658	5.58008e-05	0.000415493	down	--	--	Bifunctional epoxide hydrolase 2 [Camellia lanceoleosa]	--	GO:0030246,carbohydrate binding; GO:0003824,catalytic activity; GO:0005975,carbohydrate metabolic process; GO:0003674,molecular_function; GO:0005488,binding; GO:0008150,biological_process; GO:0008152,metabolic process; GO:0044238,primary metabolic process; GO:0071704,organic substance metabolic process
Cluster-53455.6	-2.12544	0.000600543	0.00357486	down	K13116 ATP-dependent RNA helicase DDX41 [EC:3.6.4.13] | (RefSeq) DEAD-box ATP-dependent RNA helicase 35 (A)	--	DEAD-box ATP-dependent RNA helicase 35 [Camellia sinensis]	RH35_ARATH RecName: Full=DEAD-box ATP-dependent RNA helicase 35; EC=3.6.4.13;	GO:0005681,spliceosomal complex; GO:0005524,ATP binding; GO:0016887,ATP hydrolysis activity; GO:0003723,RNA binding; GO:0003724,RNA helicase activity; GO:0008270,zinc ion binding; GO:0000398,mRNA splicing, via spliceosome; GO:0000166,nucleotide binding; GO:0003674,molecular_function; GO:0005488,binding; GO:0017076,purine nucleotide binding; GO:0030554,adenyl nucleotide binding; GO:0032553,ribonuc…
Cluster-31914.0	-2.10723	0.00556437	0.0250457	down	K02943 large subunit ribosomal protein LP2 | (RefSeq) 60S acidic ribosomal protein P2-like (A)	ko03010: Ribosome	uncharacterized protein LOC114273783 [Camellia sinensis]	--	--
Cluster-9774.0	-2.08724	0.00126493	0.00693895	down	--	--	--	--	--
Cluster-52330.0	-2.08008	0.000157712	0.00107128	down	K00912 tetraacyldisaccharide 4'-kinase [EC:2.7.1.130] | (RefSeq) probable tetraacyldisaccharide 4'-kinase, mitochondrial isoform X1 (A)	ko01100: Metabolic pathways	probable tetraacyldisaccharide 4'-kinase, mitochondrial isoform X5 [Camellia sinensis]	LPXK_ARATH RecName: Full=Probable tetraacyldisaccharide 4'-kinase, mitochondrial; EC=2.7.1.130; AltName: Full=Protein LIPID X 4'-kinase; Short=AtLpxK; Flags: Precursor;	GO:0005739,mitochondrion; GO:0005524,ATP binding; GO:0009029,tetraacyldisaccharide 4'-kinase activity; GO:0009245,lipid A biosynthetic process; GO:2001289,lipid X metabolic process; GO:0016310,phosphorylation; GO:0000166,nucleotide binding; GO:0003674,molecular_function; GO:0005488,binding; GO:0017076,purine nucleotide binding; GO:0030554,adenyl nucleotide binding; GO:0032553,ribonucleotide bindi…
Cluster-49903.2	-2.07965	2.0464e-05	0.000166627	down	K09481 protein transport protein SEC61 subunit beta | (RefSeq) protein transport protein Sec61 subunit beta-like (A)	ko03060: Protein export; ko04141: Protein processing in endoplasmic reticulum; ko04145: Phagosome	protein transport protein Sec61 subunit beta-like [Camellia sinensis]	SC61B_ARATH RecName: Full=Protein transport protein Sec61 subunit beta;	GO:0005789,endoplasmic reticulum membrane; GO:0016021,integral component of membrane; GO:0016020,membrane; GO:0005784,Sec61 translocon complex; GO:0031204,post-translational protein targeting to membrane, translocation; GO:0006616,SRP-dependent cotranslational protein targeting to membrane, translocation; GO:0006605,protein targeting; GO:0006612,protein targeting to membrane; GO:0006620,post-tran…
Cluster-19887.0	-2.07869	0.000315726	0.0020103	down	--	--	--	--	--
Cluster-40974.1	-2.07745	4.79627e-10	6.90611e-09	down	K11314 transcriptional adapter 2-alpha | (RefSeq) transcriptional adapter ADA2b isoform X1 (A)	--	transcriptional adapter ADA2 isoform X2 [Camellia sinensis]	TADA2_ORYSJ RecName: Full=Transcriptional adapter ADA2;	GO:0005634,nucleus; GO:0003682,chromatin binding; GO:0003677,DNA binding; GO:0003713,transcription coactivator activity; GO:0008270,zinc ion binding; GO:0006338,chromatin remodeling; GO:0035066,positive regulation of histone acetylation; GO:0006357,regulation of transcription by RNA polymerase II; GO:0003674,molecular_function; GO:0005488,binding; GO:0003676,nucleic acid binding; GO:0097159,organ…
Cluster-45393.4	-2.07403	1.24772e-10	1.89316e-09	down	K22614 NLR family CARD domain-containing protein 3 | (RefSeq) NLR family CARD domain-containing protein 3 isoform X1 (A)	--	NLR family CARD domain-containing protein 3 isoform X2 [Camellia sinensis]	--	--
Cluster-33711.0	-2.07107	4.61693e-05	0.000349912	down	--	--	cyclic dof factor 3-like [Camellia sinensis]	CDF3_ARATH RecName: Full=Cyclic dof factor 3; AltName: Full=Dof zinc finger protein DOF3.3; Short=AtDOF3.3; AltName: Full=H-protein promoter-binding factor 2a;	GO:0005634,nucleus; GO:0003677,DNA binding; GO:0003700,DNA-binding transcription factor activity; GO:0046872,metal ion binding; GO:0009908,flower development; GO:0006355,regulation of DNA-templated transcription; GO:0003674,molecular_function; GO:0003676,nucleic acid binding; GO:0005488,binding; GO:0097159,organic cyclic compound binding; GO:1901363,heterocyclic compound binding; GO:0140110,trans…
Cluster-5383.0	-2.07048	0.00347057	0.0167424	down	--	--	--	--	--
Cluster-27661.0	-2.05427	0.00151036	0.00811866	down	--	--	--	--	--
Cluster-51841.1	-2.04402	3.69543e-15	7.8546e-14	down	--	--	N-acetyl-alpha-D-glucosaminyl L-malate synthase [Camellia lanceoleosa]	--	GO:0016757,glycosyltransferase activity; GO:0003674,molecular_function; GO:0003824,catalytic activity; GO:0016740,transferase activity
Cluster-7473.0	-2.04228	0.00134226	0.00731808	down	--	--	hypothetical protein TEA_001463 [Camellia sinensis var. sinensis]	--	--
Cluster-52267.5	-2.03866	0.00157378	0.00842372	down	K16221 transcription factor TCP21 (protein CCA1 HIKING EXPEDITION) | (RefSeq) transcription factor TCP7 (A)	ko04712: Circadian rhythm - plant	probable GTP-binding protein OBGC2 isoform X2 [Camellia sinensis]	OBGC2_ORYSJ RecName: Full=Probable GTP-binding protein OBGC2;	GO:0005739,mitochondrion; GO:0005525,GTP binding; GO:0003924,GTPase activity; GO:0000166,nucleotide binding; GO:0003674,molecular_function; GO:0005488,binding; GO:0017076,purine nucleotide binding; GO:0019001,guanyl nucleotide binding; GO:0032553,ribonucleotide binding; GO:0032555,purine ribonucleotide binding; GO:0032561,guanyl ribonucleotide binding; GO:0035639,purine ribonucleoside triphosphat…
Cluster-48249.5	-2.03823	0.0103576	0.0423044	down	K01802 peptidylprolyl isomerase [EC:5.2.1.8] | (RefSeq) peptidyl-prolyl cis-trans isomerase FKBP16-3, chloroplastic (A)	--	hypothetical protein LOK49_LG03G00014 [Camellia lanceoleosa]	FKB19_ARATH RecName: Full=Peptidyl-prolyl cis-trans isomerase FKBP19, chloroplastic; Short=PPIase FKBP19; EC=5.2.1.8; AltName: Full=FK506-binding protein 19; Short=AtFKBP19; AltName: Full=Immunophilin FKBP19; AltName: Full=Rotamase; Flags: Precursor;	GO:0009507,chloroplast; GO:0009543,chloroplast thylakoid lumen; GO:0009535,chloroplast thylakoid membrane; GO:0009579,thylakoid; GO:0031977,thylakoid lumen; GO:0003755,peptidyl-prolyl cis-trans isomerase activity; GO:0003674,molecular_function; GO:0003824,catalytic activity; GO:0016853,isomerase activity; GO:0016859,cis-trans isomerase activity; GO:0140096,catalytic activity, acting on a protein;…
Cluster-31598.1	-2.03367	1.98202e-11	3.21905e-10	down	K21444 poly(rC)-binding protein 3/4 | (RefSeq) KH domain-containing protein HEN4-like isoform X1 (A)	--	hypothetical protein HYC85_024429 [Camellia sinensis]	HEN4_ARATH RecName: Full=KH domain-containing protein HEN4 {ECO:0000305}; AltName: Full=Protein HUA ENHANCER 4 {ECO:0000303|PubMed:15310842};	GO:0005737,cytoplasm; GO:0016607,nuclear speck; GO:0005634,nucleus; GO:0003729,mRNA binding; GO:0030154,cell differentiation; GO:0048497,maintenance of floral organ identity; GO:0006397,mRNA processing; GO:0009911,positive regulation of flower development; GO:0010468,regulation of gene expression; GO:0003674,molecular_function; GO:0003676,nucleic acid binding; GO:0003723,RNA binding; GO:0005488,b…
Cluster-22242.0	-2.02709	1.17555e-11	1.94752e-10	down	K10268 F-box and leucine-rich repeat protein 2/20 | (RefSeq) F-box/LRR-repeat protein 2-like (A)	--	hypothetical protein HYC85_010467 [Camellia sinensis]	FBW2_ARATH RecName: Full=F-box protein FBW2; AltName: Full=SKP1-interacting partner 18;	GO:0005634,nucleus; GO:0019005,SCF ubiquitin ligase complex; GO:0010629,negative regulation of gene expression; GO:0010608,post-transcriptional regulation of gene expression; GO:0016567,protein ubiquitination; GO:0009737,response to abscisic acid; GO:0031146,SCF-dependent proteasomal ubiquitin-dependent protein catabolic process; GO:0006511,ubiquitin-dependent protein catabolic process; GO:000815…
Cluster-50271.5	-2.02377	1.90806e-18	4.84674e-17	down	K11593 eukaryotic translation initiation factor 2C | (RefSeq) protein argonaute 4A-like (A)	--	protein argonaute 4A-like [Camellia sinensis]	AGO4_ARATH RecName: Full=Protein argonaute 4 {ECO:0000303|PubMed:12522258, ECO:0000303|PubMed:28229965}; Short=AtAGO4 {ECO:0000303|PubMed:12522258, ECO:0000303|PubMed:28229965}; AltName: Full=Protein OVEREXPRESSOR OF CATIONIC PEROXIDASE 11;	GO:0015030,Cajal body; GO:0005737,cytoplasm; GO:0000791,euchromatin; GO:0005730,nucleolus; GO:0005654,nucleoplasm; GO:0003682,chromatin binding; GO:0004521,endoribonuclease activity; GO:0035198,miRNA binding; GO:0003723,RNA binding; GO:0035197,siRNA binding; GO:0042742,defense response to bacterium; GO:0051607,defense response to virus; GO:0006306,DNA methylation; GO:0080188,gene silencing by RNA…
Cluster-21012.0	-2.01699	2.55318e-08	3.08903e-07	down	--	--	--	--	--
Cluster-6679.0	-2.00904	9.45373e-06	8.14419e-05	down	--	--	B3 domain-containing protein Os01g0723500 [Camellia lanceoleosa]	Y1176_ORYSJ RecName: Full=B3 domain-containing protein Os11g0197600;	GO:0005634,nucleus; GO:0003677,DNA binding; GO:0003674,molecular_function; GO:0003676,nucleic acid binding; GO:0005488,binding; GO:0097159,organic cyclic compound binding; GO:1901363,heterocyclic compound binding; GO:0005575,cellular_component; GO:0005622,intracellular anatomical structure; GO:0043226,organelle; GO:0043227,membrane-bounded organelle; GO:0043229,intracellular organelle; GO:0043231…
Cluster-24783.0	-2.0081	1.51743e-05	0.000125994	down	--	--	hypothetical protein HYC85_026493 [Camellia sinensis]	--	GO:0005737,cytoplasm; GO:0050113,inositol oxygenase activity; GO:0005506,iron ion binding; GO:0019310,inositol catabolic process; GO:0019853,L-ascorbic acid biosynthetic process; GO:0003674,molecular_function; GO:0003824,catalytic activity; GO:0004497,monooxygenase activity; GO:0016491,oxidoreductase activity; GO:0016701,oxidoreductase activity, acting on single donors with incorporation of molec…
Cluster-22842.0	-2.0058	2.95149e-13	5.50593e-12	down	--	--	pollen-specific protein C13-like [Camellia sinensis]	--	GO:0005615,extracellular space; GO:0005575,cellular_component; GO:0005576,extracellular region; GO:0110165,cellular anatomical entity
Cluster-35440.0	-2.00188	0.00944611	0.0392125	down	K05577 NAD(P)H-quinone oxidoreductase subunit 5 [EC:7.1.1.2] | (RefSeq) ndhF, CSC1121; NADH dehydrogenase subunit 5 (A)	ko00190: Oxidative phosphorylation; ko01100: Metabolic pathways	hypothetical protein LOK49_LG01G03401 [Camellia lanceoleosa]	NU5C_LIRTU RecName: Full=NAD(P)H-quinone oxidoreductase subunit 5, chloroplastic; EC=7.1.1.-; AltName: Full=NAD(P)H dehydrogenase subunit 5; AltName: Full=NADH-plastoquinone oxidoreductase subunit 5;	GO:0009535,chloroplast thylakoid membrane; GO:0016021,integral component of membrane; GO:0008137,NADH dehydrogenase (ubiquinone) activity; GO:0048038,quinone binding; GO:0042773,ATP synthesis coupled electron transport; GO:0003674,molecular_function; GO:0003824,catalytic activity; GO:0003954,NADH dehydrogenase activity; GO:0003955,NAD(P)H dehydrogenase (quinone) activity; GO:0005215,transporter a…
Cluster-15852.0	-2.00093	4.29045e-52	3.04167e-50	down	--	--	oleosin 1-like [Camellia sinensis]	OLE13_CORAV RecName: Full=Oleosin Cor a 13 {ECO:0000303|PubMed:34146442}; AltName: Allergen=Cor a 13 {ECO:0000303|PubMed:34146442};	GO:0016021,integral component of membrane; GO:0012511,monolayer-surrounded lipid storage body; GO:0022414,reproductive process; GO:0000003,reproduction; GO:0008150,biological_process; GO:0005575,cellular_component; GO:0016020,membrane; GO:0031224,intrinsic component of membrane; GO:0110165,cellular anatomical entity; GO:0005622,intracellular anatomical structure; GO:0005811,lipid droplet; GO:0043…
Cluster-7241.0	-2.00044	0.000141122	0.000968004	down	--	--	hypothetical protein CQW23_13323 [Capsicum baccatum]	--	GO:0003824,catalytic activity; GO:0003674,molecular_function
Cluster-52957.0	-1.99851	3.96874e-06	3.61788e-05	down	K01934 5-formyltetrahydrofolate cyclo-ligase [EC:6.3.3.2] | (RefSeq) 5-formyltetrahydrofolate cyclo-ligase, mitochondrial-like isoform X1 (A)	ko00670: One carbon pool by folate; ko01100: Metabolic pathways	5-formyltetrahydrofolate cyclo-ligase, mitochondrial-like isoform X2 [Camellia sinensis]	5FCL_ARATH RecName: Full=5-formyltetrahydrofolate cyclo-ligase, mitochondrial; Short=5-FCL; EC=6.3.3.2; Flags: Precursor;	GO:0005739,mitochondrion; GO:0030272,5-formyltetrahydrofolate cyclo-ligase activity; GO:0005524,ATP binding; GO:0006952,defense response; GO:0009396,folic acid-containing compound biosynthetic process; GO:0035999,tetrahydrofolate interconversion; GO:0046653,tetrahydrofolate metabolic process; GO:0003674,molecular_function; GO:0003824,catalytic activity; GO:0016874,ligase activity; GO:0016879,liga…
Cluster-22791.0	-1.99317	1.64186e-07	1.8022e-06	down	K20892 beta-arabinofuranosyltransferase [EC:2.4.2.-] | (RefSeq) beta-arabinofuranosyltransferase RAY1 isoform X1 (A)	--	uncharacterized protein At1g28695-like isoform X1 [Camellia sinensis]	Y1869_ARATH RecName: Full=Uncharacterized protein At1g28695; Flags: Precursor;	--
Cluster-37269.0	-1.99049	8.51022e-14	1.66574e-12	down	K09873 aquaporin TIP | (RefSeq) probable aquaporin TIP1-2 (A)	--	probable aquaporin TIP1-2 [Camellia sinensis]	TIP12_MUSAC RecName: Full=Aquaporin TIP1-2 {ECO:0000303|PubMed:26307965, ECO:0000303|PubMed:29778840}; AltName: Full=Tonoplast intrinsic protein 1-2 {ECO:0000303|PubMed:26307965, ECO:0000303|PubMed:29778840}; Short=MaTIP1-2 {ECO:0000303|PubMed:26307965}; Short=MaTIP1;2 {ECO:0000303|PubMed:26307965, ECO:0000303|PubMed:29778840};	--
Cluster-50244.5	-1.98935	2.64465e-07	2.81783e-06	down	--	--	hypothetical protein TEA_000728 [Camellia sinensis var. sinensis]	--	GO:0045261,proton-transporting ATP synthase complex, catalytic core F(1); GO:0046933,proton-transporting ATP synthase activity, rotational mechanism; GO:0003674,molecular_function; GO:0003824,catalytic activity; GO:0005215,transporter activity; GO:0005216,ion channel activity; GO:0005261,cation channel activity; GO:0008324,cation transmembrane transporter activity; GO:0015075,ion transmembrane tr…
Cluster-10341.0	-1.98744	2.79504e-14	5.65264e-13	down	--	--	uncharacterized protein LOC114258160 [Camellia sinensis]	--	--
Cluster-49560.0	-1.98254	2.78426e-05	0.00022035	down	--	--	hypothetical protein HYC85_003793 [Camellia sinensis]	--	--
Cluster-50942.7	-1.97942	0.000139777	0.000959935	down	--	--	stromal processing peptidase, chloroplastic isoform X2 [Camellia sinensis]	SPP_PEA RecName: Full=Stromal processing peptidase, chloroplastic {ECO:0000305}; EC=3.4.24.- {ECO:0000269|PubMed:12888578}; AltName: Full=Chloroplast processing enzyme {ECO:0000303|PubMed:7638164}; Flags: Precursor;	GO:0009570,chloroplast stroma; GO:0046872,metal ion binding; GO:0004222,metalloendopeptidase activity; GO:0016485,protein processing; GO:0003674,molecular_function; GO:0005488,binding; GO:0043167,ion binding; GO:0043169,cation binding; GO:0003824,catalytic activity; GO:0004175,endopeptidase activity; GO:0008233,peptidase activity; GO:0008237,metallopeptidase activity; GO:0016787,hydrolase activit…
Cluster-50397.0	-1.97753	0.00637887	0.0281449	down	--	--	--	--	--
Cluster-20082.0	-1.96699	0.000810462	0.0046685	down	K09486 hypoxia up-regulated 1 | (RefSeq) heat shock 70 kDa protein 17 (A)	ko04141: Protein processing in endoplasmic reticulum	Heat shock 70 kDa protein 17 [Camellia lanceoleosa]	--	GO:0005524,ATP binding; GO:0140662,ATP-dependent protein folding chaperone; GO:0000166,nucleotide binding; GO:0003674,molecular_function; GO:0005488,binding; GO:0017076,purine nucleotide binding; GO:0030554,adenyl nucleotide binding; GO:0032553,ribonucleotide binding; GO:0032555,purine ribonucleotide binding; GO:0032559,adenyl ribonucleotide binding; GO:0035639,purine ribonucleoside triphosphate …
Cluster-42265.1	-1.95878	0.00121971	0.006716	down	--	--	F-box/LRR-repeat protein At4g14103-like isoform X3 [Camellia sinensis]	FBL75_ARATH RecName: Full=F-box/LRR-repeat protein At4g14103;	--
Cluster-52538.0	-1.95786	0.000755313	0.00438919	down	--	--	hypothetical protein HYC85_019553 [Camellia sinensis]	--	GO:0016491,oxidoreductase activity; GO:0003674,molecular_function; GO:0003824,catalytic activity
Cluster-51406.6	-1.9539	1.64953e-06	1.59353e-05	down	K13416 brassinosteroid insensitive 1-associated receptor kinase 1 [EC:2.7.10.1 2.7.11.1] | (RefSeq) BRASSINOSTEROID INSENSITIVE 1-associated receptor kinase 1-like isoform X1 (A)	ko04016: MAPK signaling pathway - plant; ko04075: Plant hormone signal transduction; ko04626: Plant-pathogen interaction	inactive leucine-rich repeat receptor-like protein kinase CORYNE [Camellia sinensis]	CRN_ARATH RecName: Full=Inactive leucine-rich repeat receptor-like protein kinase CORYNE {ECO:0000303|PubMed:18381924}; AltName: Full=Protein SUPPRESSOR OF OVEREXPRESSION OF LLP1 2 {ECO:0000303|PubMed:12932329}; Flags: Precursor;	GO:0005789,endoplasmic reticulum membrane; GO:0016021,integral component of membrane; GO:0005886,plasma membrane; GO:0005524,ATP binding; GO:0001653,peptide receptor activity; GO:0033612,receptor serine/threonine kinase binding; GO:0005102,signaling receptor binding; GO:0004675,transmembrane receptor protein serine/threonine kinase activity; GO:0042742,defense response to bacterium; GO:0002229,de…
Cluster-13583.0	-1.94837	0.00716763	0.0310682	down	K09264 MADS-box transcription factor, plant | (RefSeq) MADS-box transcription factor 23-like isoform X1 (A)	--	MADS-box transcription factor 27 [Camellia lanceoleosa]	--	GO:0016021,integral component of membrane; GO:0005634,nucleus; GO:0003700,DNA-binding transcription factor activity; GO:0003674,molecular_function; GO:0140110,transcription regulator activity; GO:0005575,cellular_component; GO:0016020,membrane; GO:0031224,intrinsic component of membrane; GO:0110165,cellular anatomical entity; GO:0005622,intracellular anatomical structure; GO:0043226,organelle; GO…
Cluster-44919.2	-1.94772	1.40782e-117	2.73399e-115	down	K01610 phosphoenolpyruvate carboxykinase (ATP) [EC:4.1.1.49] | (RefSeq) phosphoenolpyruvate carboxykinase (ATP)-like (A)	ko00010: Glycolysis / Gluconeogenesis; ko00020: Citrate cycle (TCA cycle); ko00620: Pyruvate metabolism; ko00710: Carbon fixation in photosynthetic organisms; ko01100: Metabolic pathways; ko01110: Biosynthesis of secondary metabolites; ko01200: Carbon metabolism	hypothetical protein TEA_013908 [Camellia sinensis var. sinensis]	PCKA1_ARATH RecName: Full=Phosphoenolpyruvate carboxykinase (ATP) 1 {ECO:0000303|PubMed:17283014}; Short=AtPCK1 {ECO:0000303|PubMed:19807880}; Short=PEP carboxykinase 1 {ECO:0000303|PubMed:17283014}; Short=PEPCK 1 {ECO:0000303|PubMed:17283014}; EC=4.1.1.49 {ECO:0000269|PubMed:19807880};	GO:0005737,cytoplasm; GO:0005829,cytosol; GO:0005730,nucleolus; GO:0005524,ATP binding; GO:0046872,metal ion binding; GO:0004612,phosphoenolpyruvate carboxykinase (ATP) activity; GO:0016036,cellular response to phosphate starvation; GO:0050832,defense response to fungus; GO:0006094,gluconeogenesis; GO:0000166,nucleotide binding; GO:0003674,molecular_function; GO:0005488,binding; GO:0017076,purine…
Cluster-14880.0	-1.9385	0.00537125	0.0243234	down	K14509 ethylene receptor [EC:2.7.13.-] | (RefSeq) LOW QUALITY PROTEIN: probable ethylene response sensor 1 (A)	ko04016: MAPK signaling pathway - plant; ko04075: Plant hormone signal transduction	--	--	--
Cluster-23898.7	-1.93634	7.19471e-07	7.29797e-06	down	K01681 aconitate hydratase [EC:4.2.1.3] | (RefSeq) aconitate hydratase, cytoplasmic isoform X1 (A)	ko00020: Citrate cycle (TCA cycle); ko00630: Glyoxylate and dicarboxylate metabolism; ko01100: Metabolic pathways; ko01110: Biosynthesis of secondary metabolites; ko01200: Carbon metabolism; ko01210: 2-Oxocarboxylic acid metabolism; ko01230: Biosynthesis of amino acids	aconitate hydratase, cytoplasmic-like [Camellia sinensis]	ACOHC_ORYSJ RecName: Full=Putative aconitate hydratase, cytoplasmic; Short=Aconitase; EC=4.2.1.3; AltName: Full=Citrate hydro-lyase;	GO:0005829,cytosol; GO:0005739,mitochondrion; GO:0051539,4 iron, 4 sulfur cluster binding; GO:0003994,aconitate hydratase activity; GO:0047780,citrate dehydratase activity; GO:0030350,iron-responsive element binding; GO:0046872,metal ion binding; GO:0006101,citrate metabolic process; GO:0006097,glyoxylate cycle; GO:0006099,tricarboxylic acid cycle; GO:0003674,molecular_function; GO:0005488,bindin…
Cluster-48137.4	-1.9361	5.08608e-18	1.26161e-16	down	--	--	hypothetical protein LOK49_LG06G03295 [Camellia lanceoleosa]	PNSB2_ARATH RecName: Full=Photosynthetic NDH subunit of subcomplex B 2, chloroplastic {ECO:0000303|PubMed:21785130}; Short=Protein PnsB2 {ECO:0000303|PubMed:21785130}; AltName: Full=NAD(P)H DEHYDROGENASE SUBUNIT 45 {ECO:0000303|PubMed:18974055}; AltName: Full=NDH-DEPENDENT CYCLIC ELECTRON FLOW 2 {ECO:0000303|PubMed:18785996}; Flags: Precursor;	GO:0009534,chloroplast thylakoid; GO:0009535,chloroplast thylakoid membrane; GO:0005737,cytoplasm; GO:0010598,NAD(P)H dehydrogenase complex (plastoquinone); GO:0030246,carbohydrate binding; GO:0047938,glucose-6-phosphate 1-epimerase activity; GO:0005975,carbohydrate metabolic process; GO:0009773,photosynthetic electron transport in photosystem I; GO:0003674,molecular_function; GO:0005488,binding;…
Cluster-29311.0	-1.93449	0.000553488	0.00332217	down	--	--	--	--	--
Cluster-44919.1	-1.9323	8.05489e-87	1.07658e-84	down	K01610 phosphoenolpyruvate carboxykinase (ATP) [EC:4.1.1.49] | (RefSeq) phosphoenolpyruvate carboxykinase (ATP)-like (A)	ko00010: Glycolysis / Gluconeogenesis; ko00020: Citrate cycle (TCA cycle); ko00620: Pyruvate metabolism; ko00710: Carbon fixation in photosynthetic organisms; ko01100: Metabolic pathways; ko01110: Biosynthesis of secondary metabolites; ko01200: Carbon metabolism	hypothetical protein HYC85_002212 [Camellia sinensis]	PCKA1_ARATH RecName: Full=Phosphoenolpyruvate carboxykinase (ATP) 1 {ECO:0000303|PubMed:17283014}; Short=AtPCK1 {ECO:0000303|PubMed:19807880}; Short=PEP carboxykinase 1 {ECO:0000303|PubMed:17283014}; Short=PEPCK 1 {ECO:0000303|PubMed:17283014}; EC=4.1.1.49 {ECO:0000269|PubMed:19807880};	GO:0005737,cytoplasm; GO:0005829,cytosol; GO:0005730,nucleolus; GO:0005524,ATP binding; GO:0046872,metal ion binding; GO:0004612,phosphoenolpyruvate carboxykinase (ATP) activity; GO:0016036,cellular response to phosphate starvation; GO:0050832,defense response to fungus; GO:0006094,gluconeogenesis; GO:0000166,nucleotide binding; GO:0003674,molecular_function; GO:0005488,binding; GO:0017076,purine…
Cluster-52439.5	-1.93222	5.88645e-13	1.07085e-11	down	K01381 saccharopepsin [EC:3.4.23.25] | (RefSeq) aspartic proteinase CDR1-like (A)	--	aspartic proteinase Asp1-like [Camellia sinensis]	ASP1_ORYSJ RecName: Full=Aspartic proteinase Asp1; Short=OSAP1; Short=OsAsp1; EC=3.4.23.-; AltName: Full=Nucellin-like protein; Flags: Precursor;	GO:0004190,aspartic-type endopeptidase activity; GO:0006508,proteolysis; GO:0003674,molecular_function; GO:0003824,catalytic activity; GO:0004175,endopeptidase activity; GO:0008233,peptidase activity; GO:0016787,hydrolase activity; GO:0070001,aspartic-type peptidase activity; GO:0140096,catalytic activity, acting on a protein; GO:0006807,nitrogen compound metabolic process; GO:0008150,biological_…
Cluster-41738.4	-1.93053	0.00227787	0.0115994	down	K09422 transcription factor MYB, plant | (RefSeq) telomere repeat-binding factor 1-like isoform X1 (A)	--	telomere repeat-binding factor 1-like isoform X1 [Camellia sinensis]	TRB1_ARATH RecName: Full=Telomere repeat-binding factor 1; Short=AtTRB1; AltName: Full=MYB transcription factor;	GO:0000785,chromatin; GO:0005730,nucleolus; GO:0000786,nucleosome; GO:0005634,nucleus; GO:0032991,protein-containing complex; GO:0003700,DNA-binding transcription factor activity; GO:0003691,double-stranded telomeric DNA binding; GO:1990841,promoter-specific chromatin binding; GO:0042803,protein homodimerization activity; GO:0000976,transcription cis-regulatory region binding; GO:0006334,nucleoso…
Cluster-33774.0	-1.92585	3.11181e-08	3.72033e-07	down	K10143 E3 ubiquitin-protein ligase RFWD2 [EC:2.3.2.27] | (RefSeq) WD repeat-containing protein RUP2-like (A)	ko04120: Ubiquitin mediated proteolysis; ko04712: Circadian rhythm - plant	hypothetical protein TEA_015313 [Camellia sinensis var. sinensis]	RUP2_ARATH RecName: Full=WD repeat-containing protein RUP2; AltName: Full=Protein EARLY FLOWERING BY OVEREXPRESSION 2; AltName: Full=Protein REPRESSOR OF UV-B PHOTOMORPHOGENESIS 2;	GO:0080008,Cul4-RING E3 ubiquitin ligase complex; GO:0005829,cytosol; GO:0005634,nucleus; GO:0009658,chloroplast organization; GO:0009908,flower development; GO:0043254,regulation of protein-containing complex assembly; GO:0010224,response to UV-B; GO:0006996,organelle organization; GO:0008150,biological_process; GO:0009657,plastid organization; GO:0009987,cellular process; GO:0016043,cellular co…
Cluster-43227.0	-1.92537	3.54644e-177	1.11917e-174	down	K09286 EREBP-like factor | (RefSeq) ethylene-responsive transcription factor RAP2-3-like (A)	--	hypothetical protein HYC85_002376 [Camellia sinensis]	EF109_ARATH RecName: Full=Ethylene-responsive transcription factor ERF109;	GO:0005634,nucleus; GO:0003700,DNA-binding transcription factor activity; GO:0000976,transcription cis-regulatory region binding; GO:0051301,cell division; GO:0050832,defense response to fungus; GO:0009873,ethylene-activated signaling pathway; GO:0010087,phloem or xylem histogenesis; GO:0010928,regulation of auxin mediated signaling pathway; GO:0090357,regulation of tryptophan metabolic process; …
Cluster-51003.1	-1.92371	0	0	down	K17506 protein phosphatase 1L [EC:3.1.3.16] | (RefSeq) probable protein phosphatase 2C 25 (A)	--	hypothetical protein TEA_015285 [Camellia sinensis var. sinensis]	P2C25_ARATH RecName: Full=Probable protein phosphatase 2C 25; Short=AtPP2C25; EC=3.1.3.16; AltName: Full=Protein phosphatase AP2C1;	GO:0005634,nucleus; GO:0009536,plastid; GO:0046872,metal ion binding; GO:0017018,myosin phosphatase activity; GO:0004722,protein serine/threonine phosphatase activity; GO:0009738,abscisic acid-activated signaling pathway; GO:0050832,defense response to fungus; GO:0006470,protein dephosphorylation; GO:0009620,response to fungus; GO:0009611,response to wounding; GO:0003674,molecular_function; GO:00…
Cluster-54029.2	-1.92314	0.000259848	0.001691	down	K00392 sulfite reductase (ferredoxin) [EC:1.8.7.1] | (RefSeq) sulfite reductase 1 [ferredoxin], chloroplastic isoform X1 (A)	ko00920: Sulfur metabolism; ko01100: Metabolic pathways	sulfite reductase 1 [ferredoxin]	SIR1_TOBAC RecName: Full=Sulfite reductase 1 [ferredoxin], chloroplastic; Short=NtSiR1; EC=1.8.7.1; Flags: Precursor;	GO:0042644,chloroplast nucleoid; GO:0009570,chloroplast stroma; GO:0009337,sulfite reductase complex (NADPH); GO:0051539,4 iron, 4 sulfur cluster binding; GO:0003677,DNA binding; GO:0020037,heme binding; GO:0046872,metal ion binding; GO:0050311,sulfite reductase (ferredoxin) activity; GO:0016002,sulfite reductase activity; GO:0045892,negative regulation of DNA-templated transcription; GO:0000103,…
Cluster-33058.0	-1.91485	0.00200729	0.0104035	down	--	--	--	--	--
Cluster-54355.0	-1.91267	0.000395522	0.00246451	down	K12309 beta-galactosidase [EC:3.2.1.23] | (RefSeq) beta-galactosidase 17 isoform X1 (A)	ko00052: Galactose metabolism; ko00511: Other glycan degradation; ko00531: Glycosaminoglycan degradation; ko00600: Sphingolipid metabolism; ko00604: Glycosphingolipid biosynthesis - ganglio series; ko01100: Metabolic pathways	beta-galactosidase [Camellia sinensis]	BGAL_SOLLC RecName: Full=Beta-galactosidase; EC=3.2.1.23; AltName: Full=Acid beta-galactosidase; Short=Lactase; AltName: Full=Exo-(1-->4)-beta-D-galactanase; Flags: Precursor;	GO:0005773,vacuole; GO:0004565,beta-galactosidase activity; GO:0030246,carbohydrate binding; GO:0005975,carbohydrate metabolic process; GO:0003674,molecular_function; GO:0003824,catalytic activity; GO:0004553,hydrolase activity, hydrolyzing O-glycosyl compounds; GO:0015925,galactosidase activity; GO:0016787,hydrolase activity; GO:0016798,hydrolase activity, acting on glycosyl bonds; GO:0005488,bi…
Cluster-31828.0	-1.91071	0.00514828	0.023461	down	--	--	hypothetical protein HYC85_031913 [Camellia sinensis]	--	GO:0005840,ribosome; GO:0019843,rRNA binding; GO:0003735,structural constituent of ribosome; GO:0006412,translation; GO:0003674,molecular_function; GO:0003676,nucleic acid binding; GO:0003723,RNA binding; GO:0005488,binding; GO:0097159,organic cyclic compound binding; GO:1901363,heterocyclic compound binding; GO:0005198,structural molecule activity; GO:0006518,peptide metabolic process; GO:000680…
Cluster-46019.0	-1.908	1.06364e-08	1.34675e-07	down	--	--	hypothetical protein LOK49_LG12G02589 [Camellia lanceoleosa]	--	--
Cluster-43245.2	-1.90639	0.00212766	0.0109399	down	K06180 23S rRNA pseudouridine1911/1915/1917 synthase [EC:5.4.99.23] | (RefSeq) RNA pseudouridine synthase 2, chloroplastic isoform X1 (A)	--	hypothetical protein HYC85_008772 [Camellia sinensis]	PUS2_ORYSJ RecName: Full=RNA pseudouridine synthase 2, chloroplastic; EC=5.4.99.-; AltName: Full=RNA pseudouridylate synthase 2; AltName: Full=RNA-uridine isomerase 2; Flags: Precursor;	GO:0009507,chloroplast; GO:0009982,pseudouridine synthase activity; GO:0003723,RNA binding; GO:0000455,enzyme-directed rRNA pseudouridine synthesis; GO:0003674,molecular_function; GO:0003824,catalytic activity; GO:0016853,isomerase activity; GO:0016866,intramolecular transferase activity; GO:0003676,nucleic acid binding; GO:0005488,binding; GO:0097159,organic cyclic compound binding; GO:1901363,h…
Cluster-47474.3	-1.90176	0.000205241	0.00136296	down	--	--	ribulose bisphosphate carboxylase/oxygenase activase, chloroplastic isoform X1 [Camellia sinensis]	RCA_ORYSJ RecName: Full=Ribulose bisphosphate carboxylase/oxygenase activase, chloroplastic; Short=RA; Short=RuBisCO activase; Flags: Precursor;	GO:0009570,chloroplast stroma; GO:0005524,ATP binding; GO:0016887,ATP hydrolysis activity; GO:0046863,ribulose-1,5-bisphosphate carboxylase/oxygenase activator activity; GO:0000166,nucleotide binding; GO:0003674,molecular_function; GO:0005488,binding; GO:0017076,purine nucleotide binding; GO:0030554,adenyl nucleotide binding; GO:0032553,ribonucleotide binding; GO:0032555,purine ribonucleotide bin…
Cluster-46278.0	-1.90131	0.000522985	0.00315954	down	--	--	hypothetical protein C3L33_14836, partial [Rhododendron williamsianum]	OP162_ARATH RecName: Full=Outer envelope pore protein 16-2, chloroplastic; AltName: Full=Chloroplastic outer envelope pore protein of 16 kDa 2; Short=AtOEP16-2; Short=OEP16-2; AltName: Full=Outer plastid envelope protein 16-S; Short=AtOEP16-S; Short=Seeds outer plastid envelope protein 16;	GO:0031359,integral component of chloroplast outer membrane; GO:0009527,plastid outer membrane; GO:0046930,pore complex; GO:0015171,amino acid transmembrane transporter activity; GO:0015288,porin activity; GO:0042803,protein homodimerization activity; GO:0006811,ion transport; GO:0003674,molecular_function; GO:0005215,transporter activity; GO:0005342,organic acid transmembrane transporter activit…
Cluster-40451.0	-1.89985	0.00035852	0.0022556	down	K12869 crooked neck | (RefSeq) LOW QUALITY PROTEIN: crooked neck-like protein 1 (A)	ko03040: Spliceosome	hypothetical protein TEA_027239 [Camellia sinensis var. sinensis]	--	GO:0000398,mRNA splicing, via spliceosome; GO:0000375,RNA splicing, via transesterification reactions; GO:0000377,RNA splicing, via transesterification reactions with bulged adenosine as nucleophile; GO:0006139,nucleobase-containing compound metabolic process; GO:0006396,RNA processing; GO:0006397,mRNA processing; GO:0006725,cellular aromatic compound metabolic process; GO:0006807,nitrogen compou…
Cluster-51284.2	-1.8882	0.002246	0.011459	down	K12385 Niemann-Pick C1 protein | (RefSeq) NPC intracellular cholesterol transporter 1-like isoform X1 (A)	--	NPC intracellular cholesterol transporter 1-like isoform X2 [Camellia sinensis]	--	GO:0016021,integral component of membrane; GO:0005319,lipid transporter activity; GO:0003674,molecular_function; GO:0005215,transporter activity; GO:0005575,cellular_component; GO:0016020,membrane; GO:0031224,intrinsic component of membrane; GO:0110165,cellular anatomical entity
Cluster-17493.5	-1.88634	2.13469e-06	2.03113e-05	down	K09517 DnaJ homolog subfamily B member 11 | (RefSeq) dnaJ protein ERDJ3B-like (A)	ko04141: Protein processing in endoplasmic reticulum	dnaJ protein ERDJ3B-like [Camellia sinensis]	DJB6_ORYSJ RecName: Full=DnaJ protein ERDJ3B {ECO:0000305}; AltName: Full=Chaperone protein dnaJ B6 {ECO:0000305}; Short=OsDjB6 {ECO:0000303|PubMed:23160806}; AltName: Full=Endoplasmic reticulum dnaJ domain-containing protein 3B {ECO:0000305}; Short=OsERdj3B {ECO:0000303|PubMed:24153418}; Flags: Precursor;	GO:0005737,cytoplasm; GO:0005788,endoplasmic reticulum lumen; GO:0051087,chaperone binding; GO:0030544,Hsp70 protein binding; GO:0051082,unfolded protein binding; GO:0042026,protein refolding; GO:0003674,molecular_function; GO:0005488,binding; GO:0005515,protein binding; GO:0031072,heat shock protein binding; GO:0006457,protein folding; GO:0008150,biological_process; GO:0009987,cellular process; …
Cluster-4024.0	-1.87511	3.48178e-07	3.66256e-06	down	--	--	--	--	--
Cluster-38538.0	-1.87361	0.00695016	0.0302467	down	K01322 prolyl oligopeptidase [EC:3.4.21.26] | (RefSeq) prolyl endopeptidase isoform X1 (A)	--	hypothetical protein I3842_08G072200 [Carya illinoinensis]	--	GO:0004252,serine-type endopeptidase activity; GO:0006508,proteolysis; GO:0003674,molecular_function; GO:0003824,catalytic activity; GO:0004175,endopeptidase activity; GO:0008233,peptidase activity; GO:0008236,serine-type peptidase activity; GO:0016787,hydrolase activity; GO:0017171,serine hydrolase activity; GO:0140096,catalytic activity, acting on a protein; GO:0006807,nitrogen compound metabol…
Cluster-44112.1	-1.87107	0.000414007	0.00256843	down	K05909 laccase [EC:1.10.3.2] | (RefSeq) laccase-21-like isoform X1 (A)	--	laccase-21-like isoform X2 [Camellia sinensis]	LAC14_ARATH RecName: Full=Laccase-14; EC=1.10.3.2; AltName: Full=Benzenediol:oxygen oxidoreductase 14; AltName: Full=Diphenol oxidase 14; AltName: Full=Urishiol oxidase 14; Flags: Precursor;	GO:0048046,apoplast; GO:0005507,copper ion binding; GO:0052716,hydroquinone:oxygen oxidoreductase activity; GO:0016491,oxidoreductase activity; GO:0046274,lignin catabolic process; GO:0003674,molecular_function; GO:0005488,binding; GO:0043167,ion binding; GO:0043169,cation binding; GO:0046872,metal ion binding; GO:0046914,transition metal ion binding; GO:0003824,catalytic activity; GO:0016679,oxi…
Cluster-5068.0	-1.8688	4.66818e-29	1.86412e-27	down	K01051 pectinesterase [EC:3.1.1.11] | (RefSeq) pectinesterase-like (A)	ko00040: Pentose and glucuronate interconversions; ko01100: Metabolic pathways	hypothetical protein HYC85_007239 [Camellia sinensis]	21KD_DAUCA RecName: Full=21 kDa protein; AltName: Full=1.2 protein; Flags: Precursor;	GO:0004857,enzyme inhibitor activity; GO:0003674,molecular_function; GO:0030234,enzyme regulator activity; GO:0098772,molecular function regulator activity
Cluster-31669.0	-1.86274	2.27364e-06	2.15522e-05	down	K16904 dCTP diphosphatase [EC:3.6.1.12] | (RefSeq) dCTP pyrophosphatase 1-like (A)	ko00240: Pyrimidine metabolism; ko01100: Metabolic pathways; ko01232: Nucleotide metabolism	dCTP pyrophosphatase 1-like [Camellia sinensis]	--	GO:0005829,cytosol; GO:0047840,dCTP diphosphatase activity; GO:0000287,magnesium ion binding; GO:0006253,dCTP catabolic process; GO:0042262,DNA protection; GO:0003674,molecular_function; GO:0003824,catalytic activity; GO:0016462,pyrophosphatase activity; GO:0016787,hydrolase activity; GO:0016817,hydrolase activity, acting on acid anhydrides; GO:0016818,hydrolase activity, acting on acid anhydride…
Cluster-34188.1	-1.85987	6.35593e-26	2.26181e-24	down	K00759 adenine phosphoribosyltransferase [EC:2.4.2.7] | (RefSeq) adenine phosphoribosyltransferase 3-like isoform X1 (A)	ko00230: Purine metabolism; ko01100: Metabolic pathways; ko01232: Nucleotide metabolism	adenine phosphoribosyltransferase 3-like isoform X2 [Camellia sinensis]	APT3_ARATH RecName: Full=Adenine phosphoribosyltransferase 3; EC=2.4.2.7;	GO:0005829,cytosol; GO:0003999,adenine phosphoribosyltransferase activity; GO:0006168,adenine salvage; GO:0044209,AMP salvage; GO:0006166,purine ribonucleoside salvage; GO:0003674,molecular_function; GO:0003824,catalytic activity; GO:0016740,transferase activity; GO:0016757,glycosyltransferase activity; GO:0016763,pentosyltransferase activity; GO:0106130,purine phosphoribosyltransferase activity;…
Cluster-42269.2	-1.85379	0.00013998	0.000961183	down	K19073 divinyl chlorophyllide a 8-vinyl-reductase [EC:1.3.1.75] | (RefSeq) divinyl chlorophyllide a 8-vinyl-reductase, chloroplastic-like (A)	ko00860: Porphyrin metabolism; ko01100: Metabolic pathways; ko01110: Biosynthesis of secondary metabolites	protein TIC 62, chloroplastic isoform X1 [Camellia sinensis]	TIC62_PEA RecName: Full=Protein TIC 62, chloroplastic; AltName: Full=Translocon at the inner envelope membrane of chloroplasts 62; Short=PsTIC62; Flags: Precursor;	GO:0009706,chloroplast inner membrane; GO:0009570,chloroplast stroma; GO:0098807,chloroplast thylakoid membrane protein complex; GO:0015031,protein transport; GO:0006810,transport; GO:0008104,protein localization; GO:0008150,biological_process; GO:0009987,cellular process; GO:0033036,macromolecule localization; GO:0045184,establishment of protein localization; GO:0051179,localization; GO:0051234,…
Cluster-38450.5	-1.85032	0.00298706	0.0146842	down	--	--	hypothetical protein HYC85_012249 [Camellia sinensis]	--	GO:0003677,DNA binding; GO:0003887,DNA-directed DNA polymerase activity; GO:0016787,hydrolase activity; GO:0006261,DNA-templated DNA replication; GO:0003674,molecular_function; GO:0003676,nucleic acid binding; GO:0005488,binding; GO:0097159,organic cyclic compound binding; GO:1901363,heterocyclic compound binding; GO:0003824,catalytic activity; GO:0016740,transferase activity; GO:0016772,transfer…
Cluster-16666.0	-1.84368	0.000208309	0.00138091	down	K03327 multidrug resistance protein, MATE family | (RefSeq) protein DETOXIFICATION 14-like (A)	--	hypothetical protein TEA_000703 [Camellia sinensis var. sinensis]	DTX14_ARATH RecName: Full=Protein DETOXIFICATION 14 {ECO:0000303|PubMed:11739388}; Short=AtDTX14 {ECO:0000303|PubMed:11739388}; AltName: Full=Multidrug and toxic compound extrusion protein 14 {ECO:0000305}; Short=MATE protein 14 {ECO:0000305};	GO:0016021,integral component of membrane; GO:0016020,membrane; GO:0000325,plant-type vacuole; GO:0015297,antiporter activity; GO:0022857,transmembrane transporter activity; GO:0042910,xenobiotic transmembrane transporter activity; GO:1990961,xenobiotic detoxification by transmembrane export across the plasma membrane; GO:0042908,xenobiotic transport; GO:0003674,molecular_function; GO:0005215,tra…
Cluster-28910.2	-1.84186	6.36553e-06	5.61687e-05	down	--	--	--	--	--
Cluster-44443.1	-1.83338	3.0473e-68	3.02354e-66	down	K15633 2,3-bisphosphoglycerate-independent phosphoglycerate mutase [EC:5.4.2.12] | (RefSeq) 2,3-bisphosphoglycerate-independent phosphoglycerate mutase isoform X1 (A)	ko00010: Glycolysis / Gluconeogenesis; ko00260: Glycine, serine and threonine metabolism; ko01100: Metabolic pathways; ko01110: Biosynthesis of secondary metabolites; ko01200: Carbon metabolism; ko01230: Biosynthesis of amino acids	hypothetical protein LOK49_LG05G00014 [Camellia lanceoleosa]	PMGI_RICCO RecName: Full=2,3-bisphosphoglycerate-independent phosphoglycerate mutase; Short=BPG-independent PGAM; Short=Phosphoglyceromutase; EC=5.4.2.12; AltName: Full=PGAM-I;	GO:0005737,cytoplasm; GO:0030145,manganese ion binding; GO:0004619,phosphoglycerate mutase activity; GO:0006007,glucose catabolic process; GO:0006096,glycolytic process; GO:0003674,molecular_function; GO:0005488,binding; GO:0043167,ion binding; GO:0043169,cation binding; GO:0046872,metal ion binding; GO:0046914,transition metal ion binding; GO:0003824,catalytic activity; GO:0016853,isomerase acti…
Cluster-33625.0	-1.82356	0.000237046	0.00155329	down	--	--	--	--	--
Cluster-13887.0	-1.82116	3.53683e-05	0.000274367	down	--	--	protein NIM1-INTERACTING 1-like [Camellia sinensis]	--	GO:0005634,nucleus; GO:0010112,regulation of systemic acquired resistance; GO:0002831,regulation of response to biotic stimulus; GO:0006950,response to stress; GO:0006952,defense response; GO:0008150,biological_process; GO:0009605,response to external stimulus; GO:0009607,response to biotic stimulus; GO:0009627,systemic acquired resistance; GO:0031347,regulation of defense response; GO:0032101,re…
Cluster-19858.0	-1.82067	4.25066e-241	2.09959e-238	down	K25380 zinc metalloprotease EGY, chloroplastic [EC:3.4.24.-] | (RefSeq) probable zinc metallopeptidase EGY3, chloroplastic (A)	--	hypothetical protein LOK49_LG02G03300 [Camellia lanceoleosa]	EGY3_ARATH RecName: Full=Probable zinc metallopeptidase EGY3, chloroplastic; EC=3.4.24.-; AltName: Full=Protein ETHYLENE-DEPENDENT GRAVITROPISM-DEFICIENT AND YELLOW-GREEN 3; Short=AtEGY3; Flags: Precursor;	GO:0031969,chloroplast membrane; GO:0016021,integral component of membrane; GO:0008237,metallopeptidase activity; GO:0006508,proteolysis; GO:0009651,response to salt stress; GO:0003674,molecular_function; GO:0003824,catalytic activity; GO:0008233,peptidase activity; GO:0016787,hydrolase activity; GO:0140096,catalytic activity, acting on a protein; GO:0006807,nitrogen compound metabolic process; G…
Cluster-48112.12	-1.81891	0.0104664	0.0426951	down	K00767 nicotinate-nucleotide pyrophosphorylase (carboxylating) [EC:2.4.2.19] | (RefSeq) nicotinate-nucleotide pyrophosphorylase [carboxylating], chloroplastic-like isoform X1 (A)	ko00760: Nicotinate and nicotinamide metabolism; ko01100: Metabolic pathways; ko01240: Biosynthesis of cofactors	nicotinate-nucleotide pyrophosphorylase [carboxylating]	QPT1A_TOBAC RecName: Full=Quinolinate phosphoribosyltransferase [decarboxylating] 1a {ECO:0000303|PubMed:23953973, ECO:0000303|PubMed:25582664}; Short=NtQPT1a {ECO:0000305}; EC=2.4.2.19 {ECO:0000305|PubMed:23953973, ECO:0000305|PubMed:25582664};	GO:0005737,cytoplasm; GO:0004514,nicotinate-nucleotide diphosphorylase (carboxylating) activity; GO:0009435,NAD biosynthetic process; GO:0034213,quinolinate catabolic process; GO:0003674,molecular_function; GO:0003824,catalytic activity; GO:0016740,transferase activity; GO:0016757,glycosyltransferase activity; GO:0016763,pentosyltransferase activity; GO:0006139,nucleobase-containing compound meta…
Cluster-25959.6	-1.81757	0.00406061	0.0191318	down	--	--	--	--	--
Cluster-49666.0	-1.81142	6.46739e-07	6.59495e-06	down	--	--	--	--	--
Cluster-27454.0	-1.80819	0.00144267	0.00780189	down	--	--	F-box/LRR-repeat protein [Camellia lanceoleosa]	FBL74_ARATH RecName: Full=F-box/LRR-repeat protein At4g14096;	--
Cluster-20979.0	-1.80697	5.47578e-05	0.000408531	down	--	--	--	--	--
Cluster-8188.4	-1.80177	0.00539931	0.0244237	down	K00876 uridine kinase [EC:2.7.1.48] | (RefSeq) uridine kinase-like protein 5 (A)	ko00240: Pyrimidine metabolism; ko01100: Metabolic pathways; ko01232: Nucleotide metabolism	hypothetical protein TEA_005104 [Camellia sinensis var. sinensis]	--	--
Cluster-51543.4	-1.80086	0.00446565	0.0207646	down	--	--	RAB11-binding protein RELCH [Camellia lanceoleosa]	--	GO:0005802,trans-Golgi network; GO:0032367,intracellular cholesterol transport; GO:0006810,transport; GO:0006869,lipid transport; GO:0008150,biological_process; GO:0009987,cellular process; GO:0010876,lipid localization; GO:0015850,organic hydroxy compound transport; GO:0015918,sterol transport; GO:0030301,cholesterol transport; GO:0032365,intracellular lipid transport; GO:0032366,intracellular s…
Cluster-26179.0	-1.7994	0.00114017	0.00630865	down	K09422 transcription factor MYB, plant | (RefSeq) transcription factor MYB106-like (A)	--	transcription factor MYB106-like [Camellia sinensis]	MY106_ARATH RecName: Full=Transcription factor MYB106 {ECO:0000305}; AltName: Full=Myb-related protein 106 {ECO:0000303|PubMed:11597504}; Short=AtMYB106 {ECO:0000303|PubMed:11597504}; AltName: Full=Transcription factor NOEK {ECO:0000303|PubMed:18805951};	GO:0005634,nucleus; GO:0003677,DNA binding; GO:0000902,cell morphogenesis; GO:0035017,cuticle pattern formation; GO:1901957,regulation of cutin biosynthetic process; GO:0010091,trichome branching; GO:0003674,molecular_function; GO:0003676,nucleic acid binding; GO:0005488,binding; GO:0097159,organic cyclic compound binding; GO:1901363,heterocyclic compound binding; GO:0008150,biological_process; G…
Cluster-47340.2	-1.79937	4.3535e-05	0.000331328	down	--	--	uncharacterized protein LOC114323956 isoform X3 [Camellia sinensis]	--	--
Cluster-49248.0	-1.79616	2.32444e-05	0.000187208	down	K13427 nitric-oxide synthase, plant [EC:1.14.13.39] | (RefSeq) NO-associated protein 1, chloroplastic/mitochondrial isoform X1 (A)	ko00220: Arginine biosynthesis; ko00330: Arginine and proline metabolism; ko01100: Metabolic pathways; ko01110: Biosynthesis of secondary metabolites; ko04626: Plant-pathogen interaction	GTP-binding protein BRASSINAZOLE INSENSITIVE PALE GREEN 2, chloroplastic isoform X2 [Camellia sinensis]	BPG2_ARATH RecName: Full=GTP-binding protein BRASSINAZOLE INSENSITIVE PALE GREEN 2, chloroplastic {ECO:0000303|PubMed:19919572}; Short=Protein BRZ-INSENSITIVE-PALE GREEN 2 {ECO:0000303|PubMed:19919572}; Flags: Precursor;	GO:0009507,chloroplast; GO:0009570,chloroplast stroma; GO:0005739,mitochondrion; GO:0005525,GTP binding; GO:0016787,hydrolase activity; GO:0003729,mRNA binding; GO:0019843,rRNA binding; GO:0009742,brassinosteroid mediated signaling pathway; GO:0009658,chloroplast organization; GO:1901259,chloroplast rRNA processing; GO:0032502,developmental process; GO:1904143,positive regulation of carotenoid bi…
Cluster-5755.0	-1.79499	9.22677e-20	2.46208e-18	down	--	--	--	--	--
Cluster-5744.0	-1.7926	0.0112576	0.0453207	down	--	--	--	--	--
Cluster-40313.0	-1.78573	1.53176e-08	1.90654e-07	down	--	--	growth-regulating factor 7 [Camellia sinensis]	GRF7_ARATH RecName: Full=Growth-regulating factor 7; Short=AtGRF7; AltName: Full=Transcription activator GRF7;	GO:0005634,nucleus; GO:0005524,ATP binding; GO:0048366,leaf development; GO:0006355,regulation of DNA-templated transcription; GO:0010218,response to far red light; GO:0010114,response to red light; GO:0006351,DNA-templated transcription; GO:0000166,nucleotide binding; GO:0003674,molecular_function; GO:0005488,binding; GO:0017076,purine nucleotide binding; GO:0030554,adenyl nucleotide binding; GO…
Cluster-33491.4	-1.78059	0.0051984	0.0236458	down	--	--	hypothetical protein LOK49_LG10G01674 [Camellia lanceoleosa]	LPAH2_ARATH RecName: Full=P-loop NTPase domain-containing protein LPA1 homolog 2 {ECO:0000305}; AltName: Full=Protein LOW PHYTIC ACID 1 homolog 2 {ECO:0000305};	--
Cluster-50161.5	-1.77905	1.0664e-08	1.3495e-07	down	K00898 pyruvate dehydrogenase kinase 2/3/4 [EC:2.7.11.2] | (RefSeq) pyruvate dehydrogenase (acetyl-transferring) kinase, mitochondrial-like (A)	--	pyruvate dehydrogenase (acetyl-transferring) kinase, mitochondrial-like [Camellia sinensis]	PDK_ARATH RecName: Full=[Pyruvate dehydrogenase (acetyl-transferring)] kinase, mitochondrial; Short=AtPDHK; Short=Pyruvate dehydrogenase kinase; EC=2.7.11.2;	GO:0005829,cytosol; GO:0005739,mitochondrion; GO:0005524,ATP binding; GO:0009927,histidine phosphotransfer kinase activity; GO:0042803,protein homodimerization activity; GO:0004740,pyruvate dehydrogenase (acetyl-transferring) kinase activity; GO:0046777,protein autophosphorylation; GO:0006468,protein phosphorylation; GO:0010906,regulation of glucose metabolic process; GO:0000166,nucleotide bindin…
Cluster-29069.0	-1.77622	0.00311785	0.0152349	down	--	--	hypothetical protein DVH24_022307 [Malus domestica]	--	GO:0005506,iron ion binding; GO:0003674,molecular_function; GO:0005488,binding; GO:0043167,ion binding; GO:0043169,cation binding; GO:0046872,metal ion binding; GO:0046914,transition metal ion binding
Cluster-28121.2	-1.77176	1.36424e-83	1.76122e-81	down	K24193 MFS transporter, SP family, sugar:H+ symporter | (RefSeq) sugar transport protein 7-like (A)	--	sugar transport protein 7-like [Camellia sinensis]	STA_RICCO RecName: Full=Sugar carrier protein A;	GO:0016021,integral component of membrane; GO:0015145,monosaccharide transmembrane transporter activity; GO:0015293,symporter activity; GO:0003674,molecular_function; GO:0005215,transporter activity; GO:0015144,carbohydrate transmembrane transporter activity; GO:0022857,transmembrane transporter activity; GO:0051119,sugar transmembrane transporter activity; GO:0015291,secondary active transmembra…
Cluster-27214.0	-1.77159	1.2033e-45	7.56314e-44	down	--	--	hypothetical protein HYC85_021772 [Camellia sinensis]	BIC1_ARATH RecName: Full=Protein BIC1 {ECO:0000303|PubMed:27846570}; AltName: Full=BLUE-LIGHT INHIBITOR OF CRYPTOCHROMES 1 {ECO:0000303|PubMed:27846570};	GO:0005634,nucleus; GO:0009785,blue light signaling pathway; GO:0007154,cell communication; GO:0007165,signal transduction; GO:0008150,biological_process; GO:0009314,response to radiation; GO:0009416,response to light stimulus; GO:0009628,response to abiotic stimulus; GO:0009637,response to blue light; GO:0009987,cellular process; GO:0023052,signaling; GO:0030522,intracellular receptor signaling …
Cluster-52586.12	-1.77076	3.54319e-10	5.16399e-09	down	K13430 serine/threonine-protein kinase PBS1 [EC:2.7.11.1] | (RefSeq) serine/threonine-protein kinase PBS1-like (A)	ko04626: Plant-pathogen interaction	protein STRUBBELIG-RECEPTOR FAMILY 8 [Camellia sinensis]	SRF8_ARATH RecName: Full=Protein STRUBBELIG-RECEPTOR FAMILY 8; AltName: Full=Leucine-rich repeat receptor kinase-like protein SRF8; Flags: Precursor;	GO:0016021,integral component of membrane; GO:0005886,plasma membrane; GO:0005524,ATP binding; GO:0004714,transmembrane receptor protein tyrosine kinase activity; GO:0006468,protein phosphorylation; GO:0000166,nucleotide binding; GO:0003674,molecular_function; GO:0005488,binding; GO:0017076,purine nucleotide binding; GO:0030554,adenyl nucleotide binding; GO:0032553,ribonucleotide binding; GO:0032…
Cluster-45358.0	-1.76849	0.00675214	0.029569	down	K01738 cysteine synthase [EC:2.5.1.47] | (RefSeq) bifunctional cystathionine gamma-lyase/cysteine synthase-like (A)	ko00270: Cysteine and methionine metabolism; ko00920: Sulfur metabolism; ko01100: Metabolic pathways; ko01110: Biosynthesis of secondary metabolites; ko01200: Carbon metabolism; ko01230: Biosynthesis of amino acids	hypothetical protein LOK49_LG02G01867 [Camellia lanceoleosa]	CYSK2_ORYSJ RecName: Full=Cysteine synthase; Short=CSase; EC=2.5.1.47; AltName: Full=O-acetylserine (thiol)-lyase; Short=OAS-TL; AltName: Full=O-acetylserine sulfhydrylase;	GO:0005737,cytoplasm; GO:0004124,cysteine synthase activity; GO:0019344,cysteine biosynthetic process; GO:0006535,cysteine biosynthetic process from serine; GO:0003674,molecular_function; GO:0003824,catalytic activity; GO:0016740,transferase activity; GO:0016765,transferase activity, transferring alkyl or aryl (other than methyl) groups; GO:0000096,sulfur amino acid metabolic process; GO:0000097,…
Cluster-47280.5	-1.76652	0.00179023	0.00941482	down	K14486 auxin response factor | (RefSeq) auxin response factor 5 (A)	ko04075: Plant hormone signal transduction	auxin response factor 19-like isoform X3 [Camellia sinensis]	ARFS_ORYSJ RecName: Full=Auxin response factor 19; AltName: Full=OsARF7a;	GO:0005634,nucleus; GO:0003677,DNA binding; GO:0009734,auxin-activated signaling pathway; GO:0006355,regulation of DNA-templated transcription; GO:0003674,molecular_function; GO:0003676,nucleic acid binding; GO:0005488,binding; GO:0097159,organic cyclic compound binding; GO:1901363,heterocyclic compound binding; GO:0007154,cell communication; GO:0007165,signal transduction; GO:0008150,biological_…
Cluster-45834.4	-1.76061	0.0091691	0.0382408	down	K00033 6-phosphogluconate dehydrogenase [EC:1.1.1.44 1.1.1.343] | (RefSeq) uncharacterized protein LOC114272318 (A)	ko00030: Pentose phosphate pathway; ko00480: Glutathione metabolism; ko01100: Metabolic pathways; ko01110: Biosynthesis of secondary metabolites; ko01200: Carbon metabolism	hypothetical protein HYC85_029981 [Camellia sinensis]	--	--
Cluster-35779.8	-1.76056	0.000314008	0.00200049	down	--	--	uncharacterized protein LOC114257121 [Camellia sinensis]	YCF52_PORPU RecName: Full=Uncharacterized N-acetyltransferase ycf52; EC=2.3.1.-;	GO:0009507,chloroplast; GO:0008080,N-acetyltransferase activity; GO:0003674,molecular_function; GO:0003824,catalytic activity; GO:0016407,acetyltransferase activity; GO:0016410,N-acyltransferase activity; GO:0016740,transferase activity; GO:0016746,acyltransferase activity; GO:0016747,acyltransferase activity, transferring groups other than amino-acyl groups; GO:0005575,cellular_component; GO:000…
Cluster-22490.3	-1.74908	0.00435364	0.0203353	down	K04798 prefoldin beta subunit | (RefSeq) prefoldin subunit 6-like (A)	--	prefoldin subunit 6 [Olea europaea subsp. europaea]	PFD6_ARATH RecName: Full=Prefoldin subunit 6 {ECO:0000303|PubMed:19825635}; AltName: Full=Gene involved in microtubule biogenesis 1 {ECO:0000303|PubMed:19825635};	GO:0005737,cytoplasm; GO:0005634,nucleus; GO:0016272,prefoldin complex; GO:0051087,chaperone binding; GO:0051879,Hsp90 protein binding; GO:0051082,unfolded protein binding; GO:0071370,cellular response to gibberellin stimulus; GO:0051131,chaperone-mediated protein complex assembly; GO:0043622,cortical microtubule organization; GO:0006397,mRNA processing; GO:0006457,protein folding; GO:1901703,pro…
Cluster-52177.1	-1.74775	0.00265452	0.0132458	down	K17604 zinc finger SWIM domain-containing protein 3 | (RefSeq) protein FAR1-RELATED SEQUENCE 5-like (A)	--	protein FAR1-RELATED SEQUENCE 3-like isoform X2 [Camellia sinensis]	FRS3_ARATH RecName: Full=Protein FAR1-RELATED SEQUENCE 3;	GO:0005634,nucleus; GO:0009506,plasmodesma; GO:0008270,zinc ion binding; GO:0006355,regulation of DNA-templated transcription; GO:0003674,molecular_function; GO:0005488,binding; GO:0043167,ion binding; GO:0043169,cation binding; GO:0046872,metal ion binding; GO:0046914,transition metal ion binding; GO:0006139,nucleobase-containing compound metabolic process; GO:0006351,DNA-templated transcription…
Cluster-16145.0	-1.74538	0.00089463	0.00509777	down	K01069 hydroxyacylglutathione hydrolase [EC:3.1.2.6] | (RefSeq) hydroxyacylglutathione hydrolase 2, mitochondrial-like isoform X1 (A)	ko00620: Pyruvate metabolism; ko01100: Metabolic pathways	hypothetical protein TEA_012245 [Camellia sinensis var. sinensis]	GLO2D_ARATH RecName: Full=Probable hydroxyacylglutathione hydrolase 2, chloroplastic; EC=3.1.2.6; AltName: Full=Glyoxalase 2-4; AltName: Full=Glyoxalase II; Short=Glx II; Flags: Precursor;	GO:0009507,chloroplast; GO:0004416,hydroxyacylglutathione hydrolase activity; GO:0046872,metal ion binding; GO:0019243,methylglyoxal catabolic process to D-lactate via S-lactoyl-glutathione; GO:0003674,molecular_function; GO:0003824,catalytic activity; GO:0016787,hydrolase activity; GO:0016788,hydrolase activity, acting on ester bonds; GO:0016790,thiolester hydrolase activity; GO:0005488,binding;…
Cluster-29118.3	-1.73419	0.000249347	0.00162616	down	--	--	uncharacterized protein LOC114257293 isoform X1 [Camellia sinensis]	MUC70_ARATH RecName: Full=Probable hexosyltransferase MUCI70 {ECO:0000305}; EC=2.4.1.- {ECO:0000269|PubMed:30228108}; AltName: Full=Protein MUCILAGE-RELATED 70 {ECO:0000303|PubMed:30228108};	GO:0005794,Golgi apparatus; GO:0000139,Golgi membrane; GO:0016021,integral component of membrane; GO:0016757,glycosyltransferase activity; GO:0080001,mucilage extrusion from seed coat; GO:0048358,mucilage pectin biosynthetic process; GO:0010246,rhamnogalacturonan I biosynthetic process; GO:0045491,xylan metabolic process; GO:0003674,molecular_function; GO:0003824,catalytic activity; GO:0016740,tr…
Cluster-39129.5	-1.72955	0.00380268	0.0180797	down	--	--	stress response protein nst1-like [Camellia sinensis]	--	GO:0031011,Ino80 complex; GO:0003676,nucleic acid binding; GO:0004523,RNA-DNA hybrid ribonuclease activity; GO:0006338,chromatin remodeling; GO:0003674,molecular_function; GO:0005488,binding; GO:0097159,organic cyclic compound binding; GO:1901363,heterocyclic compound binding; GO:0003824,catalytic activity; GO:0004518,nuclease activity; GO:0004519,endonuclease activity; GO:0004521,endoribonucleas…
Cluster-11563.0	-1.72467	1.87203e-195	6.80566e-193	down	--	--	uncharacterized protein LOC114268119 [Camellia sinensis]	--	--
Cluster-52523.1	-1.72441	9.84417e-08	1.11005e-06	down	K13436 pto-interacting protein 1 [EC:2.7.11.1] | (RefSeq) PTI1-like tyrosine-protein kinase 3 (A)	ko04626: Plant-pathogen interaction	calmodulin-binding receptor-like cytoplasmic kinase 1 isoform X1 [Camellia sinensis]	CRCK1_ARATH RecName: Full=Calmodulin-binding receptor-like cytoplasmic kinase 1; EC=2.7.11.1;	GO:0005737,cytoplasm; GO:0005524,ATP binding; GO:0005516,calmodulin binding; GO:0004683,calmodulin-dependent protein kinase activity; GO:0106310,protein serine kinase activity; GO:0004674,protein serine/threonine kinase activity; GO:0006468,protein phosphorylation; GO:0009737,response to abscisic acid; GO:0009409,response to cold; GO:0042542,response to hydrogen peroxide; GO:0009651,response to s…
Cluster-49548.0	-1.72362	0.000549395	0.00329979	down	--	--	uncharacterized protein LOC114320766 [Camellia sinensis]	--	--
Cluster-39521.2	-1.72059	5.53366e-15	1.1669e-13	down	--	--	F-box protein PP2-B15-like isoform X2 [Camellia sinensis]	P2B10_ARATH RecName: Full=F-box protein PP2-B10; AltName: Full=Protein PHLOEM PROTEIN 2-LIKE B10; Short=AtPP2-B10;	GO:0030246,carbohydrate binding; GO:0016567,protein ubiquitination; GO:0003674,molecular_function; GO:0005488,binding; GO:0006807,nitrogen compound metabolic process; GO:0008150,biological_process; GO:0008152,metabolic process; GO:0019538,protein metabolic process; GO:0032446,protein modification by small protein conjugation; GO:0036211,protein modification process; GO:0043170,macromolecule metab…
Cluster-40600.7	-1.72025	0.00358395	0.0171962	down	K14819 dual specificity phosphatase 12 [EC:3.1.3.16 3.1.3.48] | (RefSeq) dual specificity protein phosphatase 12-like isoform X1 (A)	--	dual specificity protein phosphatase 12-like isoform X1 [Camellia sinensis]	DUS1_ARATH RecName: Full=Dual specificity protein phosphatase 1; Short=AtDsPTP1; EC=3.1.3.16; EC=3.1.3.48;	GO:0005737,cytoplasm; GO:0005634,nucleus; GO:0005516,calmodulin binding; GO:0017017,MAP kinase tyrosine/serine/threonine phosphatase activity; GO:0017018,myosin phosphatase activity; GO:0004721,phosphoprotein phosphatase activity; GO:0004725,protein tyrosine phosphatase activity; GO:0008138,protein tyrosine/serine/threonine phosphatase activity; GO:0008330,protein tyrosine/threonine phosphatase a…
Cluster-48967.7	-1.72005	0.00202585	0.0104841	down	K02327 DNA polymerase delta subunit 1 [EC:2.7.7.7] | (RefSeq) DNA polymerase delta catalytic subunit isoform X1 (A)	ko03030: DNA replication; ko03410: Base excision repair; ko03420: Nucleotide excision repair; ko03430: Mismatch repair; ko03440: Homologous recombination	DNA polymerase delta catalytic subunit isoform X3 [Camellia sinensis]	DPOD1_ORYSJ RecName: Full=DNA polymerase delta catalytic subunit; EC=2.7.7.7;	GO:0043625,delta DNA polymerase complex; GO:0008296,3'-5'-exodeoxyribonuclease activity; GO:0051539,4 iron, 4 sulfur cluster binding; GO:0003677,DNA binding; GO:0003887,DNA-directed DNA polymerase activity; GO:0046872,metal ion binding; GO:0000166,nucleotide binding; GO:0006287,base-excision repair, gap-filling; GO:0045004,DNA replication proofreading; GO:0006261,DNA-templated DNA replication; GO…
Cluster-48348.6	-1.71955	0.00541429	0.0244866	down	K00899 5-methylthioribose kinase [EC:2.7.1.100] | (RefSeq) methylthioribose kinase-like (A)	ko00270: Cysteine and methionine metabolism; ko01100: Metabolic pathways	methylthioribose kinase-like [Camellia sinensis]	MTK_ARATH RecName: Full=Methylthioribose kinase {ECO:0000303|PubMed:15557090}; Short=AtMTK {ECO:0000303|PubMed:15557090}; Short=MTR kinase {ECO:0000303|PubMed:15557090}; EC=2.7.1.100 {ECO:0000269|PubMed:17961230};	GO:0005524,ATP binding; GO:0042802,identical protein binding; GO:0046522,S-methyl-5-thioribose kinase activity; GO:0019509,L-methionine salvage from methylthioadenosine; GO:0016310,phosphorylation; GO:0000166,nucleotide binding; GO:0003674,molecular_function; GO:0005488,binding; GO:0017076,purine nucleotide binding; GO:0030554,adenyl nucleotide binding; GO:0032553,ribonucleotide binding; GO:00325…
Cluster-39352.0	-1.71767	0.00235659	0.0119427	down	--	--	--	--	--
Cluster-24841.0	-1.71721	3.52351e-05	0.00027342	down	--	--	protein NIM1-INTERACTING 2-like [Camellia sinensis]	--	GO:0010112,regulation of systemic acquired resistance; GO:0002831,regulation of response to biotic stimulus; GO:0006950,response to stress; GO:0006952,defense response; GO:0008150,biological_process; GO:0009605,response to external stimulus; GO:0009607,response to biotic stimulus; GO:0009627,systemic acquired resistance; GO:0031347,regulation of defense response; GO:0032101,regulation of response…
Cluster-16736.0	-1.71038	8.07137e-69	8.15082e-67	down	--	--	hypothetical protein HYC85_003003 [Camellia sinensis]	--	--
Cluster-37307.1	-1.70921	0.00215342	0.0110524	down	--	--	uncharacterized protein LOC114282439 [Camellia sinensis]	SKI34_ARATH RecName: Full=Protein SKIP34; AltName: Full=SKP1-interacting partner 34;	--
Cluster-21897.0	-1.70891	0.00431167	0.02016	down	K01535 H+-transporting ATPase [EC:7.1.2.1] | (RefSeq) plasma membrane ATPase 4 (A)	ko00190: Oxidative phosphorylation; ko01100: Metabolic pathways	hypothetical protein TEA_012915 [Camellia sinensis var. sinensis]	PMA7_ARATH RecName: Full=ATPase 7, plasma membrane-type; EC=7.1.2.1; AltName: Full=Proton pump 7;	GO:0016021,integral component of membrane; GO:0005886,plasma membrane; GO:0005524,ATP binding; GO:0016887,ATP hydrolysis activity; GO:0046872,metal ion binding; GO:0015662,P-type ion transporter activity; GO:0008553,P-type proton-exporting transporter activity; GO:0034220,ion transmembrane transport; GO:0120029,proton export across plasma membrane; GO:1902600,proton transmembrane transport; GO:00…
Cluster-41693.1	-1.70643	1.49915e-10	2.25433e-09	down	K20628 expansin | (RefSeq) expansin-A8-like (A)	--	expansin-A10-like isoform X4 [Camellia sinensis]	EXP23_ORYSJ RecName: Full=Expansin-A23; AltName: Full=Alpha-expansin-23; AltName: Full=OsEXP23; AltName: Full=OsEXPA23; AltName: Full=OsaEXPa1.12; Flags: Precursor;	GO:0005576,extracellular region; GO:0016020,membrane; GO:0009653,anatomical structure morphogenesis; GO:0009664,plant-type cell wall organization; GO:0008150,biological_process; GO:0032502,developmental process; GO:0048856,anatomical structure development; GO:0009987,cellular process; GO:0016043,cellular component organization; GO:0045229,external encapsulating structure organization; GO:0071554,…
Cluster-33092.0	-1.70202	0.0109098	0.0442181	down	--	--	uncharacterized protein LOC114281820 [Camellia sinensis]	--	--
Cluster-50669.0	-1.70052	7.22916e-08	8.27077e-07	down	--	--	--	--	--
Cluster-50654.0	-1.70016	8.69851e-05	0.000622498	down	K02295 cryptochrome | (RefSeq) (6-4)DNA photolyase isoform X1 (A)	--	(6-4)DNA photolyase isoform X1 [Camellia sinensis]	UVR3_ARATH RecName: Full=(6-4)DNA photolyase; EC=4.1.99.13; AltName: Full=Protein UV repair defective 3;	GO:0005737,cytoplasm; GO:0005634,nucleus; GO:0003904,deoxyribodipyrimidine photo-lyase activity; GO:0003914,DNA (6-4) photolyase activity; GO:0003677,DNA binding; GO:0071949,FAD binding; GO:0032922,circadian regulation of gene expression; GO:0043153,entrainment of circadian clock by photoperiod; GO:0006290,pyrimidine dimer repair; GO:0009411,response to UV; GO:0003674,molecular_function; GO:00038…
Cluster-32631.7	-1.69489	1.67739e-97	2.5579e-95	down	K01322 prolyl oligopeptidase [EC:3.4.21.26] | (RefSeq) prolyl endopeptidase isoform X1 (A)	--	Prolyl endopeptidase [Camellia lanceoleosa]	--	GO:0005737,cytoplasm; GO:0004252,serine-type endopeptidase activity; GO:0006508,proteolysis; GO:0003674,molecular_function; GO:0003824,catalytic activity; GO:0004175,endopeptidase activity; GO:0008233,peptidase activity; GO:0008236,serine-type peptidase activity; GO:0016787,hydrolase activity; GO:0017171,serine hydrolase activity; GO:0140096,catalytic activity, acting on a protein; GO:0006807,nit…
Cluster-48608.3	-1.69483	9.83567e-10	1.37654e-08	down	K11855 ubiquitin carboxyl-terminal hydrolase 36/42 [EC:3.4.19.12] | (RefSeq) ubiquitin carboxyl-terminal hydrolase 15-like isoform X1 (A)	--	ubiquitin carboxyl-terminal hydrolase 15-like isoform X2 [Camellia sinensis]	UBP15_ARATH RecName: Full=Ubiquitin carboxyl-terminal hydrolase 15 {ECO:0000305}; EC=3.4.19.12 {ECO:0000269|PubMed:18485060}; AltName: Full=Deubiquitinating enzyme 15 {ECO:0000305}; AltName: Full=Protein SUPPRESSOR 2 OF DA1 {ECO:0000303|PubMed:24585836}; AltName: Full=Ubiquitin thioesterase 15 {ECO:0000305}; AltName: Full=Ubiquitin-specific protease 15 {ECO:0000303|PubMed:11115897}; Short=AtUBP15…	GO:0005829,cytosol; GO:0005634,nucleus; GO:0004843,cysteine-type deubiquitinase activity; GO:0004197,cysteine-type endopeptidase activity; GO:0046872,metal ion binding; GO:0016579,protein deubiquitination; GO:0006511,ubiquitin-dependent protein catabolic process; GO:0003674,molecular_function; GO:0003824,catalytic activity; GO:0008233,peptidase activity; GO:0008234,cysteine-type peptidase activit…
Cluster-12607.0	-1.69345	1.14308e-05	9.70028e-05	down	--	--	hypothetical protein HYC85_020111 [Camellia sinensis]	--	GO:0016021,integral component of membrane; GO:0005575,cellular_component; GO:0016020,membrane; GO:0031224,intrinsic component of membrane; GO:0110165,cellular anatomical entity
Cluster-17773.0	-1.6906	0.000824319	0.00473991	down	K03263 translation initiation factor 5A | (RefSeq) eukaryotic translation initiation factor 5A-4-like isoform X1 (A)	--	hypothetical protein HYC85_030325 [Camellia sinensis]	BEE1_ARATH RecName: Full=Transcription factor BEE 1; AltName: Full=Basic helix-loop-helix protein 44; Short=AtbHLH44; Short=bHLH 44; AltName: Full=Protein Brassinosteroid enhanced expression 1; AltName: Full=Transcription factor EN 77; AltName: Full=bHLH transcription factor bHLH044;	GO:0005634,nucleus; GO:0003677,DNA binding; GO:0003700,DNA-binding transcription factor activity; GO:0046983,protein dimerization activity; GO:1902448,positive regulation of shade avoidance; GO:2000762,regulation of phenylpropanoid metabolic process; GO:0006355,regulation of DNA-templated transcription; GO:0006351,DNA-templated transcription; GO:0003674,molecular_function; GO:0003676,nucleic acid…
Cluster-54029.5	-1.68993	9.77897e-06	8.39889e-05	down	K00392 sulfite reductase (ferredoxin) [EC:1.8.7.1] | (RefSeq) sulfite reductase 1 [ferredoxin], chloroplastic isoform X1 (A)	ko00920: Sulfur metabolism; ko01100: Metabolic pathways	sulfite reductase 1 [ferredoxin]	SIR1_TOBAC RecName: Full=Sulfite reductase 1 [ferredoxin], chloroplastic; Short=NtSiR1; EC=1.8.7.1; Flags: Precursor;	GO:0042644,chloroplast nucleoid; GO:0009570,chloroplast stroma; GO:0009337,sulfite reductase complex (NADPH); GO:0051539,4 iron, 4 sulfur cluster binding; GO:0003677,DNA binding; GO:0020037,heme binding; GO:0046872,metal ion binding; GO:0050311,sulfite reductase (ferredoxin) activity; GO:0016002,sulfite reductase activity; GO:0045892,negative regulation of DNA-templated transcription; GO:0000103,…
Cluster-51085.7	-1.68488	4.26322e-10	6.16985e-09	down	K01148 poly(A)-specific ribonuclease [EC:3.1.13.4] | (RefSeq) uncharacterized CRM domain-containing protein At3g25440, chloroplastic isoform X1 (A)	ko03018: RNA degradation	hypothetical protein TEA_003067 [Camellia sinensis var. sinensis]	CFM3_MAIZE RecName: Full=CRM-domain containing factor CFM3, chloroplastic/mitochondrial {ECO:0000305}; AltName: Full=Protein CRM FAMILY MEMBER 3 {ECO:0000303|PubMed:18799595}; Short=ZmCFM3 {ECO:0000303|PubMed:18799595}; Flags: Precursor;	GO:0009507,chloroplast; GO:0009570,chloroplast stroma; GO:0005739,mitochondrion; GO:0003729,mRNA binding; GO:0000373,Group II intron splicing; GO:0006397,mRNA processing; GO:0003674,molecular_function; GO:0003676,nucleic acid binding; GO:0003723,RNA binding; GO:0005488,binding; GO:0097159,organic cyclic compound binding; GO:1901363,heterocyclic compound binding; GO:0000375,RNA splicing, via trans…
Cluster-15314.0	-1.68114	0.000267298	0.00173476	down	--	--	--	--	--
Cluster-40515.0	-1.68021	2.37227e-139	5.50015e-137	down	--	--	uncharacterized protein LOC114315761 [Camellia sinensis]	--	GO:0046872,metal ion binding; GO:0003674,molecular_function; GO:0005488,binding; GO:0043167,ion binding; GO:0043169,cation binding
Cluster-52540.2	-1.67875	3.68337e-05	0.000284424	down	--	--	Protein SUPPRESSOR OF GENE SILENCING 3 [Camellia lanceoleosa]	SGS3_SOLLC RecName: Full=Protein SUPPRESSOR OF GENE SILENCING 3; AltName: Full=SlSGS3;	GO:0048471,perinuclear region of cytoplasm; GO:0051607,defense response to virus; GO:0031047,gene silencing by RNA; GO:0050688,regulation of defense response to virus; GO:0006950,response to stress; GO:0006952,defense response; GO:0008150,biological_process; GO:0009605,response to external stimulus; GO:0009607,response to biotic stimulus; GO:0009615,response to virus; GO:0043207,response to exter…
Cluster-49243.1	-1.67702	1.99345e-18	5.06081e-17	down	K18368 caffeoylshikimate esterase [EC:3.1.1.-] | (RefSeq) caffeoylshikimate esterase (A)	ko00940: Phenylpropanoid biosynthesis; ko01100: Metabolic pathways; ko01110: Biosynthesis of secondary metabolites	hypothetical protein HYC85_002682 [Camellia sinensis]	CSE_ARATH RecName: Full=Caffeoylshikimate esterase; EC=3.1.1.-; AltName: Full=Lysophospholipase 2; Short=LysoPL2;	GO:0005783,endoplasmic reticulum; GO:0005794,Golgi apparatus; GO:0016020,membrane; GO:0005634,nucleus; GO:0005886,plasma membrane; GO:0009506,plasmodesma; GO:0003846,2-acylglycerol O-acyltransferase activity; GO:0090430,caffeoyl-CoA: alcohol caffeoyl transferase activity; GO:0016787,hydrolase activity; GO:0016298,lipase activity; GO:0004622,lysophospholipase activity; GO:0009809,lignin biosynthet…
Cluster-15415.1	-1.67647	0.000375305	0.00235079	down	K11885 DNA damage-inducible protein 1 | (RefSeq) protein DNA-DAMAGE INDUCIBLE 1 (A)	--	hypothetical protein N665_2675s0009 [Sinapis alba]	DDI1_ARATH RecName: Full=Protein DNA-DAMAGE INDUCIBLE 1 {ECO:0000303|PubMed:21764993}; EC=3.4.23.- {ECO:0000255|PROSITE-ProRule:PRU00275};	GO:0005829,cytosol; GO:0004190,aspartic-type endopeptidase activity; GO:0031593,polyubiquitin modification-dependent protein binding; GO:0006508,proteolysis; GO:0003674,molecular_function; GO:0003824,catalytic activity; GO:0004175,endopeptidase activity; GO:0008233,peptidase activity; GO:0016787,hydrolase activity; GO:0070001,aspartic-type peptidase activity; GO:0140096,catalytic activity, acting…
Cluster-50588.0	-1.67528	0.00218153	0.0111802	down	--	--	hypothetical protein TEA_013497 [Camellia sinensis var. sinensis]	--	GO:0016021,integral component of membrane; GO:0005575,cellular_component; GO:0016020,membrane; GO:0031224,intrinsic component of membrane; GO:0110165,cellular anatomical entity
Cluster-51610.5	-1.6679	0.000392901	0.00245087	down	--	--	Protein root UVB sensitive 4 [Camellia lanceoleosa]	RUS4_ARATH RecName: Full=Protein root UVB sensitive 4 {ECO:0000303|PubMed:19515790};	GO:0009507,chloroplast; GO:0016021,integral component of membrane; GO:0048653,anther development; GO:0000003,reproduction; GO:0003006,developmental process involved in reproduction; GO:0007275,multicellular organism development; GO:0008150,biological_process; GO:0009791,post-embryonic development; GO:0009908,flower development; GO:0022414,reproductive process; GO:0032501,multicellular organismal …
Cluster-38758.1	-1.66666	0.000467779	0.00285985	down	--	--	--	--	--
Cluster-53287.7	-1.66632	0.000488064	0.00296869	down	K00951 GTP pyrophosphokinase [EC:2.7.6.5] | (RefSeq) probable GTP diphosphokinase RSH2, chloroplastic (A)	ko00230: Purine metabolism; ko01100: Metabolic pathways	hypothetical protein LOK49_LG01G01888 [Camellia lanceoleosa]	RSH3C_ARATH RecName: Full=Probable GTP diphosphokinase RSH3, chloroplastic; EC=2.7.6.5; AltName: Full=RelA/SpoT homolog 3; Short=AtRSH3; AltName: Full=ppGpp synthetase RSH3; Flags: Precursor;	GO:0009507,chloroplast; GO:0005524,ATP binding; GO:0005525,GTP binding; GO:0008728,GTP diphosphokinase activity; GO:0016301,kinase activity; GO:0015970,guanosine tetraphosphate biosynthetic process; GO:0010150,leaf senescence; GO:0016310,phosphorylation; GO:0015979,photosynthesis; GO:0000166,nucleotide binding; GO:0003674,molecular_function; GO:0005488,binding; GO:0017076,purine nucleotide bindin…
Cluster-39953.0	-1.66486	0.00546296	0.0246666	down	--	--	hypothetical protein LOK49_Contig138G00013 [Camellia lanceoleosa]	--	--
Cluster-23869.0	-1.66399	0.000130611	0.00090258	down	--	--	--	--	--
Cluster-31267.2	-1.66264	0.00196468	0.0102175	down	--	--	hypothetical protein HYC85_016490 [Camellia sinensis]	--	GO:0016021,integral component of membrane; GO:0016757,glycosyltransferase activity; GO:0003674,molecular_function; GO:0003824,catalytic activity; GO:0016740,transferase activity; GO:0005575,cellular_component; GO:0016020,membrane; GO:0031224,intrinsic component of membrane; GO:0110165,cellular anatomical entity
Cluster-54565.7	-1.66186	1.50082e-98	2.31192e-96	down	K13993 HSP20 family protein | (RefSeq) 18.2 kDa class I heat shock protein-like (A)	ko04141: Protein processing in endoplasmic reticulum	18.2 kDa class I heat shock protein-like [Camellia sinensis]	HSP12_MEDSA RecName: Full=18.2 kDa class I heat shock protein;	GO:0005737,cytoplasm; GO:0005575,cellular_component; GO:0005622,intracellular anatomical structure; GO:0110165,cellular anatomical entity
Cluster-11850.0	-1.65906	2.12199e-07	2.29158e-06	down	K01338 ATP-dependent Lon protease [EC:3.4.21.53] | (RefSeq) lon protease homolog 2, peroxisomal isoform X1 (A)	--	--	LONP2_ORYSI RecName: Full=Lon protease homolog 2, peroxisomal {ECO:0000255|HAMAP-Rule:MF_03121}; EC=3.4.21.53 {ECO:0000255|HAMAP-Rule:MF_03121};	GO:0005782,peroxisomal matrix; GO:0005524,ATP binding; GO:0016887,ATP hydrolysis activity; GO:0004176,ATP-dependent peptidase activity; GO:0004252,serine-type endopeptidase activity; GO:0048527,lateral root development; GO:0016560,protein import into peroxisome matrix, docking; GO:0016485,protein processing; GO:0006515,protein quality control for misfolded or incompletely synthesized proteins; GO…
Cluster-19515.0	-1.6565	0.000388938	0.00242882	down	K16296 serine carboxypeptidase-like clade I [EC:3.4.16.-] | (RefSeq) uncharacterized protein LOC114281093 (A)	--	protein VARIATION IN COMPOUND TRIGGERED ROOT growth response-like [Camellia sinensis]	--	--
Cluster-44361.6	-1.65513	9.88186e-14	1.92813e-12	down	K09843 (+)-abscisic acid 8'-hydroxylase [EC:1.14.14.137] | (RefSeq) abscisic acid 8'-hydroxylase CYP707A2-like (A)	ko00906: Carotenoid biosynthesis; ko01110: Biosynthesis of secondary metabolites	abscisic acid 8'-hydroxylase CYP707A2-like [Camellia sinensis]	ABAH2_SOLLC RecName: Full=Abscisic acid 8'-hydroxylase CYP707A2 {ECO:0000305}; Short=ABA 8'-hydroxylase CYP707A2 {ECO:0000305}; Short=SlCYP707A2 {ECO:0000303|PubMed:25039074}; EC=1.14.14.137 {ECO:0000250|UniProtKB:Q949P1}; AltName: Full=Cytochrome P450 707A2 {ECO:0000303|PubMed:25039074};	GO:0016021,integral component of membrane; GO:0010295,(+)-abscisic acid 8'-hydroxylase activity; GO:0020037,heme binding; GO:0005506,iron ion binding; GO:0004497,monooxygenase activity; GO:0016491,oxidoreductase activity; GO:0016709,oxidoreductase activity, acting on paired donors, with incorporation or reduction of molecular oxygen, NAD(P)H as one donor, and incorporation of one atom of oxygen; …
Cluster-40083.1	-1.65131	2.01522e-09	2.7402e-08	down	K10644 E3 ubiquitin-protein ligase CHFR [EC:2.3.2.27] | (RefSeq) LOW QUALITY PROTEIN: E3 ubiquitin-protein ligase CHFR (A)	--	hypothetical protein HYC85_000513 [Camellia sinensis]	--	GO:0046872,metal ion binding; GO:0003674,molecular_function; GO:0005488,binding; GO:0043167,ion binding; GO:0043169,cation binding
Cluster-10127.8	-1.64739	5.76178e-06	5.13096e-05	down	--	--	hypothetical protein LOK49_LG07G00186 [Camellia lanceoleosa]	--	--
Cluster-23834.0	-1.64614	5.54501e-10	7.93893e-09	down	--	--	protein NUCLEAR FUSION DEFECTIVE 4-like [Camellia sinensis]	NFD4_ARATH RecName: Full=Protein NUCLEAR FUSION DEFECTIVE 4 {ECO:0000303|PubMed:16698901};	GO:0016021,integral component of membrane; GO:0016020,membrane; GO:0005739,mitochondrion; GO:0000741,karyogamy; GO:0010197,polar nucleus fusion; GO:0009651,response to salt stress; GO:0006996,organelle organization; GO:0006997,nucleus organization; GO:0008150,biological_process; GO:0009987,cellular process; GO:0016043,cellular component organization; GO:0048284,organelle fusion; GO:0071840,cellul…
Cluster-25691.0	-1.64576	0.00922755	0.0384422	down	--	--	--	--	--
Cluster-54565.6	-1.64025	6.0853e-06	5.39053e-05	down	K13993 HSP20 family protein | (RefSeq) 18.2 kDa class I heat shock protein-like (A)	ko04141: Protein processing in endoplasmic reticulum	18.2 kDa class I heat shock protein-like [Camellia sinensis]	HSP12_MEDSA RecName: Full=18.2 kDa class I heat shock protein;	GO:0005737,cytoplasm; GO:0005575,cellular_component; GO:0005622,intracellular anatomical structure; GO:0110165,cellular anatomical entity
Cluster-17948.0	-1.63945	1.2443e-15	2.72636e-14	down	--	--	--	--	--
Cluster-23355.5	-1.63704	2.4495e-08	2.9715e-07	down	K23947 2-oxoglutarate-dependent dioxygenase [EC:1.14.11.-] | (RefSeq) 2-oxoglutarate-dependent dioxygenase DAO-like (A)	ko00380: Tryptophan metabolism	2-oxoglutarate-dependent dioxygenase DAO-like [Camellia sinensis]	DAO_ORYSI RecName: Full=2-oxoglutarate-dependent dioxygenase DAO; EC=1.14.11.-; AltName: Full=Protein DIOXYGENASE FOR AUXIN OXIDATION;	GO:0051213,dioxygenase activity; GO:0046872,metal ion binding; GO:0009852,auxin catabolic process; GO:0003674,molecular_function; GO:0003824,catalytic activity; GO:0016491,oxidoreductase activity; GO:0005488,binding; GO:0043167,ion binding; GO:0043169,cation binding; GO:0008150,biological_process; GO:0008152,metabolic process; GO:0009056,catabolic process; GO:0009850,auxin metabolic process; GO:0…
Cluster-25801.9	-1.6369	0.0044251	0.0206119	down	--	--	uncharacterized protein LOC114310504 [Camellia sinensis]	--	GO:0016021,integral component of membrane; GO:0005575,cellular_component; GO:0016020,membrane; GO:0031224,intrinsic component of membrane; GO:0110165,cellular anatomical entity
Cluster-46873.2	-1.63619	2.35081e-05	0.000189109	down	K14494 DELLA protein | (RefSeq) DELLA protein SLR1-like (A)	ko04075: Plant hormone signal transduction	hypothetical protein HYC85_007077 [Camellia sinensis]	SCL14_ARATH RecName: Full=Scarecrow-like protein 14; Short=AtSCL14; AltName: Full=GRAS family protein 2; Short=AtGRAS-2;	GO:0005829,cytosol; GO:0005634,nucleus; GO:0003700,DNA-binding transcription factor activity; GO:0043565,sequence-specific DNA binding; GO:0000976,transcription cis-regulatory region binding; GO:0045893,positive regulation of DNA-templated transcription; GO:0006355,regulation of DNA-templated transcription; GO:0080183,response to photooxidative stress; GO:0009410,response to xenobiotic stimulus; …
Cluster-30852.0	-1.63459	0.00231809	0.0117733	down	--	--	--	--	--
Cluster-46941.0	-1.63435	0.00328073	0.0159331	down	K11268 N-acetyltransferase [EC:2.3.1.-] | (RefSeq) protein CHROMOSOME TRANSMISSION FIDELITY 7-like (A)	--	hypothetical protein HYC85_014055 [Camellia sinensis]	CTF7_ARATH RecName: Full=Protein CHROMOSOME TRANSMISSION FIDELITY 7 {ECO:0000303|PubMed:10617198, ECO:0000303|PubMed:20671110}; EC=2.3.1.-; AltName: Full=Cohesion establishment factor CTF7 {ECO:0000303|PubMed:10617198, ECO:0000303|PubMed:20671110}; AltName: Full=Protein ESTABLISHMENT OF COHESION 1 {ECO:0000303|PubMed:10617198};	GO:0000785,chromatin; GO:0005737,cytoplasm; GO:0005634,nucleus; GO:0016407,acetyltransferase activity; GO:0046872,metal ion binding; GO:0061733,peptide-lysine-N-acetyltransferase activity; GO:0048653,anther development; GO:0051301,cell division; GO:0080186,developmental vegetative growth; GO:0000724,double-strand break repair via homologous recombination; GO:0009793,embryo development ending in s…
Cluster-31536.0	-1.63266	0.000690953	0.00405096	down	K03247 translation initiation factor 3 subunit H | (RefSeq) eukaryotic translation initiation factor 3 subunit H-like (A)	--	receptor-like protein 19 [Camellia sinensis]	RLP7_ARATH RecName: Full=Receptor-like protein 7 {ECO:0000303|PubMed:18434605}; Short=AtRLP7 {ECO:0000303|PubMed:18434605}; Flags: Precursor;	GO:0016021,integral component of membrane; GO:0005886,plasma membrane; GO:0005575,cellular_component; GO:0016020,membrane; GO:0031224,intrinsic component of membrane; GO:0110165,cellular anatomical entity; GO:0071944,cell periphery
Cluster-7982.0	-1.62922	1.0108e-05	8.65207e-05	down	K04708 3-dehydrosphinganine reductase [EC:1.1.1.102] | (RefSeq) 3-dehydrosphinganine reductase TSC10A (A)	ko00600: Sphingolipid metabolism; ko01100: Metabolic pathways	3-ketodihydrosphingosine reductase-like [Camellia sinensis]	--	--
Cluster-36810.2	-1.62755	0.00682539	0.0298185	down	K12581 CCR4-NOT transcription complex subunit 7/8 | (RefSeq) probable CCR4-associated factor 1 homolog 11 (A)	ko03018: RNA degradation	probable CCR4-associated factor 1 homolog 11 [Camellia sinensis]	CAF1K_ARATH RecName: Full=Probable CCR4-associated factor 1 homolog 11; EC=3.1.13.4;	GO:0030015,CCR4-NOT core complex; GO:0005634,nucleus; GO:0000932,P-body; GO:0008408,3'-5' exonuclease activity; GO:0046872,metal ion binding; GO:0004535,poly(A)-specific ribonuclease activity; GO:0003723,RNA binding; GO:0042742,defense response to bacterium; GO:0043928,exonucleolytic catabolism of deadenylated mRNA; GO:0000289,nuclear-transcribed mRNA poly(A) tail shortening; GO:0003674,molecular…
Cluster-49104.0	-1.62666	2.40186e-21	6.89063e-20	down	K14489 arabidopsis histidine kinase 2/3/4 (cytokinin receptor) [EC:2.7.13.3] | (RefSeq) histidine kinase 2-like (A)	ko04075: Plant hormone signal transduction	histidine kinase 2-like [Camellia sinensis]	AHK2_ARATH RecName: Full=Histidine kinase 2; EC=2.7.13.3; AltName: Full=Arabidopsis histidine kinase 2; Short=AtHK2; AltName: Full=Protein AUTHENTIC HIS-KINASE 2;	GO:0005789,endoplasmic reticulum membrane; GO:0016021,integral component of membrane; GO:0005886,plasma membrane; GO:0009884,cytokinin receptor activity; GO:0042802,identical protein binding; GO:0019900,kinase binding; GO:0000155,phosphorelay sensor kinase activity; GO:0004673,protein histidine kinase activity; GO:0043424,protein histidine kinase binding; GO:0071215,cellular response to abscisic …
Cluster-54641.5	-1.6263	3.25963e-05	0.000254733	down	--	--	uncharacterized protein LOC114271122 isoform X2 [Camellia sinensis]	--	GO:0008236,serine-type peptidase activity; GO:0006508,proteolysis; GO:0003674,molecular_function; GO:0003824,catalytic activity; GO:0008233,peptidase activity; GO:0016787,hydrolase activity; GO:0017171,serine hydrolase activity; GO:0140096,catalytic activity, acting on a protein; GO:0006807,nitrogen compound metabolic process; GO:0008150,biological_process; GO:0008152,metabolic process; GO:001953…
Cluster-45454.4	-1.6257	2.23251e-11	3.61426e-10	down	K00133 aspartate-semialdehyde dehydrogenase [EC:1.2.1.11] | (RefSeq) uncharacterized protein LOC114295897 (A)	ko00260: Glycine, serine and threonine metabolism; ko00261: Monobactam biosynthesis; ko00270: Cysteine and methionine metabolism; ko00300: Lysine biosynthesis; ko01100: Metabolic pathways; ko01110: Biosynthesis of secondary metabolites; ko01210: 2-Oxocarboxylic acid metabolism; ko01230: Biosynthesis of amino acids	hypothetical protein HYC85_023548 [Camellia sinensis]	--	GO:0004073,aspartate-semialdehyde dehydrogenase activity; GO:0051287,NAD binding; GO:0050661,NADP binding; GO:0046983,protein dimerization activity; GO:0009097,isoleucine biosynthetic process; GO:0009089,lysine biosynthetic process via diaminopimelate; GO:0009086,methionine biosynthetic process; GO:0009088,threonine biosynthetic process; GO:0003674,molecular_function; GO:0003824,catalytic activit…
Cluster-53184.0	-1.62406	0.00201396	0.0104309	down	K12606 CCR4-NOT transcription complex subunit 9 | (RefSeq) CCR4-NOT transcription complex subunit 9-like isoform X1 (A)	ko03018: RNA degradation	CCR4-NOT transcription complex subunit 9-like isoform X3 [Camellia sinensis]	--	--
Cluster-16761.0	-1.62384	0.000649745	0.00383658	down	--	--	--	--	--
Cluster-48545.3	-1.62309	0.000321759	0.00204585	down	--	--	hypothetical protein LOK49_LG10G00863 [Camellia lanceoleosa]	--	--
Cluster-40051.0	-1.62256	0.00384225	0.0182506	down	K01537 P-type Ca2+ transporter type 2C [EC:7.2.2.10] | (RefSeq) putative calcium-transporting ATPase 13, plasma membrane-type isoform X1 (A)	--	calcium-transporting ATPase 12, plasma membrane-type-like [Camellia sinensis]	ACA12_ARATH RecName: Full=Calcium-transporting ATPase 12, plasma membrane-type; EC=7.2.2.10; AltName: Full=Ca(2+)-ATPase isoform 12;	GO:0005887,integral component of plasma membrane; GO:0043231,intracellular membrane-bounded organelle; GO:0005524,ATP binding; GO:0016887,ATP hydrolysis activity; GO:0019829,ATPase-coupled cation transmembrane transporter activity; GO:0005516,calmodulin binding; GO:0046872,metal ion binding; GO:0005388,P-type calcium transporter activity; GO:0000166,nucleotide binding; GO:0003674,molecular_functi…
Cluster-46204.4	-1.62233	0.00334057	0.0161822	down	K01184 polygalacturonase [EC:3.2.1.15] | (RefSeq) polygalacturonase-like (A)	ko00040: Pentose and glucuronate interconversions; ko01100: Metabolic pathways	hypothetical protein HYC85_027829 [Camellia sinensis]	--	GO:0005634,nucleus; GO:0003887,DNA-directed DNA polymerase activity; GO:0046872,metal ion binding; GO:0003723,RNA binding; GO:0004523,RNA-DNA hybrid ribonuclease activity; GO:0006310,DNA recombination; GO:0003674,molecular_function; GO:0003824,catalytic activity; GO:0016740,transferase activity; GO:0016772,transferase activity, transferring phosphorus-containing groups; GO:0016779,nucleotidyltran…
Cluster-45288.0	-1.62084	3.74427e-06	3.42287e-05	down	--	--	--	--	--
Cluster-51524.8	-1.61696	0.00912413	0.0380847	down	K00031 isocitrate dehydrogenase [EC:1.1.1.42] | (RefSeq) isocitrate dehydrogenase [NADP]-like (A)	ko00020: Citrate cycle (TCA cycle); ko00480: Glutathione metabolism; ko01100: Metabolic pathways; ko01110: Biosynthesis of secondary metabolites; ko01200: Carbon metabolism; ko01210: 2-Oxocarboxylic acid metabolism; ko01230: Biosynthesis of amino acids; ko04146: Peroxisome	isocitrate dehydrogenase [NADP]	IDHC_SOYBN RecName: Full=Isocitrate dehydrogenase [NADP]; Short=IDH; EC=1.1.1.42 {ECO:0000269|PubMed:8467073}; AltName: Full=IDP; AltName: Full=NADP(+)-specific ICDH; AltName: Full=Oxalosuccinate decarboxylase;	GO:0005739,mitochondrion; GO:0004450,isocitrate dehydrogenase (NADP+) activity; GO:0000287,magnesium ion binding; GO:0051287,NAD binding; GO:0006097,glyoxylate cycle; GO:0006102,isocitrate metabolic process; GO:0006739,NADP metabolic process; GO:0006099,tricarboxylic acid cycle; GO:0003674,molecular_function; GO:0003824,catalytic activity; GO:0004448,isocitrate dehydrogenase [NAD(P)+] activity; G…
Cluster-34307.0	-1.61655	0.000805444	0.00464489	down	--	--	--	--	--
Cluster-50255.5	-1.61592	0.00725648	0.0314083	down	--	--	formin-like protein 13 isoform X3 [Camellia sinensis]	FH18_ARATH RecName: Full=Formin-like protein 18; Short=AtFH18;	GO:0004721,phosphoprotein phosphatase activity; GO:0003674,molecular_function; GO:0003824,catalytic activity; GO:0016787,hydrolase activity; GO:0016788,hydrolase activity, acting on ester bonds; GO:0016791,phosphatase activity; GO:0042578,phosphoric ester hydrolase activity; GO:0140096,catalytic activity, acting on a protein
Cluster-41292.0	-1.61462	2.80292e-32	1.25244e-30	down	--	--	protein NUCLEAR FUSION DEFECTIVE 4-like isoform X1 [Camellia sinensis]	NFD4_ARATH RecName: Full=Protein NUCLEAR FUSION DEFECTIVE 4 {ECO:0000303|PubMed:16698901};	GO:0016021,integral component of membrane; GO:0016020,membrane; GO:0005739,mitochondrion; GO:0000741,karyogamy; GO:0010197,polar nucleus fusion; GO:0009651,response to salt stress; GO:0006996,organelle organization; GO:0006997,nucleus organization; GO:0008150,biological_process; GO:0009987,cellular process; GO:0016043,cellular component organization; GO:0048284,organelle fusion; GO:0071840,cellul…
Cluster-50557.7	-1.60897	0.000279855	0.0018039	down	--	--	tobamovirus multiplication protein 1 [Camellia sinensis]	--	GO:0016021,integral component of membrane; GO:0005575,cellular_component; GO:0016020,membrane; GO:0031224,intrinsic component of membrane; GO:0110165,cellular anatomical entity
Cluster-52365.0	-1.60667	0.0100304	0.0412126	down	--	--	transmembrane protein 120 homolog isoform X1 [Camellia sinensis]	--	GO:0016021,integral component of membrane; GO:0005575,cellular_component; GO:0016020,membrane; GO:0031224,intrinsic component of membrane; GO:0110165,cellular anatomical entity
Cluster-16840.0	-1.60393	0.00752756	0.0323751	down	--	--	--	--	--
Cluster-53026.3	-1.60353	9.67418e-05	0.000686055	down	K18045 tyrosine-protein phosphatase SIW14 [EC:3.1.3.48] | (RefSeq) probable tyrosine-protein phosphatase DSP4 isoform X1 (A)	--	hypothetical protein HYC85_011947 [Camellia sinensis]	DSP2_ARATH RecName: Full=Tyrosine-protein phosphatase DSP2 {ECO:0000305}; EC=3.1.3.48 {ECO:0000255|PROSITE-ProRule:PRU10044, ECO:0000269|PubMed:21409566}; AltName: Full=Protein PLANT AND FUNGI ATYPICAL DUAL-SPECIFICITY PHOSPHATASE 2 {ECO:0000303|PubMed:21409566}; Short=AtPFA-DSP2 {ECO:0000303|PubMed:21409566};	GO:0005737,cytoplasm; GO:0042802,identical protein binding; GO:0016791,phosphatase activity; GO:0004725,protein tyrosine phosphatase activity; GO:0008138,protein tyrosine/serine/threonine phosphatase activity; GO:0006470,protein dephosphorylation; GO:0003674,molecular_function; GO:0005488,binding; GO:0005515,protein binding; GO:0003824,catalytic activity; GO:0016787,hydrolase activity; GO:0016788…
Cluster-36681.0	-1.60152	0	0	down	--	--	ribulose bisphosphate carboxylase/oxygenase activase, chloroplastic-like [Camellia sinensis]	RCA_MALDO RecName: Full=Ribulose bisphosphate carboxylase/oxygenase activase, chloroplastic; Short=RA; Short=RuBisCO activase; Flags: Precursor;	GO:0009570,chloroplast stroma; GO:0005524,ATP binding; GO:0016887,ATP hydrolysis activity; GO:0000166,nucleotide binding; GO:0003674,molecular_function; GO:0005488,binding; GO:0017076,purine nucleotide binding; GO:0030554,adenyl nucleotide binding; GO:0032553,ribonucleotide binding; GO:0032555,purine ribonucleotide binding; GO:0032559,adenyl ribonucleotide binding; GO:0035639,purine ribonucleosid…
Cluster-44361.0	-1.59933	1.66297e-11	2.72228e-10	down	K09843 (+)-abscisic acid 8'-hydroxylase [EC:1.14.14.137] | (RefSeq) abscisic acid 8'-hydroxylase CYP707A2-like (A)	ko00906: Carotenoid biosynthesis; ko01110: Biosynthesis of secondary metabolites	abscisic acid 8'-hydroxylase CYP707A2-like [Camellia sinensis]	ABAH2_SOLLC RecName: Full=Abscisic acid 8'-hydroxylase CYP707A2 {ECO:0000305}; Short=ABA 8'-hydroxylase CYP707A2 {ECO:0000305}; Short=SlCYP707A2 {ECO:0000303|PubMed:25039074}; EC=1.14.14.137 {ECO:0000250|UniProtKB:Q949P1}; AltName: Full=Cytochrome P450 707A2 {ECO:0000303|PubMed:25039074};	GO:0016021,integral component of membrane; GO:0010295,(+)-abscisic acid 8'-hydroxylase activity; GO:0020037,heme binding; GO:0005506,iron ion binding; GO:0004497,monooxygenase activity; GO:0016491,oxidoreductase activity; GO:0016709,oxidoreductase activity, acting on paired donors, with incorporation or reduction of molecular oxygen, NAD(P)H as one donor, and incorporation of one atom of oxygen; …
Cluster-13062.0	-1.59857	0.00107823	0.0060024	down	--	--	hypothetical protein LOK49_LG08G00904 [Camellia lanceoleosa]	--	--
Cluster-38367.0	-1.59815	5.33484e-13	9.72447e-12	down	--	--	uncharacterized protein LOC114278622 [Camellia sinensis]	--	GO:0016021,integral component of membrane; GO:0005575,cellular_component; GO:0016020,membrane; GO:0031224,intrinsic component of membrane; GO:0110165,cellular anatomical entity
Cluster-39159.1	-1.59633	9.23122e-10	1.29674e-08	down	K20884 riboflavin kinase / FMN hydrolase [EC:2.7.1.26 3.1.3.102] | (RefSeq) bifunctional riboflavin kinase/FMN phosphatase isoform X1 (A)	ko00740: Riboflavin metabolism; ko01100: Metabolic pathways; ko01110: Biosynthesis of secondary metabolites; ko01240: Biosynthesis of cofactors	bifunctional riboflavin kinase/FMN phosphatase isoform X2 [Camellia sinensis]	FHYRK_ARATH RecName: Full=Bifunctional riboflavin kinase/FMN phosphatase; Includes: RecName: Full=FMN phosphatase {ECO:0000303|PubMed:16183635}; EC=3.1.3.102 {ECO:0000269|PubMed:16183635, ECO:0000269|PubMed:22002057}; AltName: Full=FMN phosphohydrolase {ECO:0000303|PubMed:16183635}; Includes: RecName: Full=Riboflavin kinase {ECO:0000303|PubMed:16183635}; EC=2.7.1.26 {ECO:0000269|PubMed:16183635, …	GO:0005524,ATP binding; GO:0003919,FMN adenylyltransferase activity; GO:0016787,hydrolase activity; GO:0000287,magnesium ion binding; GO:0008531,riboflavin kinase activity; GO:0009398,FMN biosynthetic process; GO:0016310,phosphorylation; GO:0009231,riboflavin biosynthetic process; GO:0006771,riboflavin metabolic process; GO:0000166,nucleotide binding; GO:0003674,molecular_function; GO:0005488,bin…
Cluster-29705.0	-1.59494	0.000661009	0.00389349	down	--	--	--	--	--
Cluster-49472.2	-1.58674	7.00394e-10	9.93384e-09	down	--	--	uncharacterized protein At4g15545 [Camellia sinensis]	Y4554_ARATH RecName: Full=Uncharacterized protein At4g15545;	GO:0005829,cytosol; GO:0005783,endoplasmic reticulum; GO:0010168,ER body; GO:0043621,protein self-association; GO:0080119,ER body organization; GO:0003674,molecular_function; GO:0005488,binding; GO:0005515,protein binding; GO:0006996,organelle organization; GO:0008150,biological_process; GO:0009987,cellular process; GO:0016043,cellular component organization; GO:0071840,cellular component organiz…
Cluster-40003.3	-1.5857	1.98069e-33	9.1752e-32	down	K03283 heat shock 70kDa protein 1/2/6/8 | (RefSeq) stromal 70 kDa heat shock-related protein, chloroplastic-like (A)	ko03040: Spliceosome; ko04141: Protein processing in endoplasmic reticulum; ko04144: Endocytosis	stromal 70 kDa heat shock-related protein, chloroplastic-like [Camellia sinensis]	HSP7S_PEA RecName: Full=Stromal 70 kDa heat shock-related protein, chloroplastic; Flags: Precursor;	GO:0009570,chloroplast stroma; GO:0005524,ATP binding; GO:0140662,ATP-dependent protein folding chaperone; GO:0051082,unfolded protein binding; GO:0000166,nucleotide binding; GO:0003674,molecular_function; GO:0005488,binding; GO:0017076,purine nucleotide binding; GO:0030554,adenyl nucleotide binding; GO:0032553,ribonucleotide binding; GO:0032555,purine ribonucleotide binding; GO:0032559,adenyl ri…
Cluster-49688.4	-1.58436	0.00409301	0.0192685	down	K16280 E3 ubiquitin-protein ligase RGLG [EC:2.3.2.27] | (RefSeq) E3 ubiquitin-protein ligase RGLG2-like isoform X1 (A)	--	E3 ubiquitin-protein ligase RGLG2-like isoform X2 [Camellia sinensis]	RGLG2_ARATH RecName: Full=E3 ubiquitin-protein ligase RGLG2 {ECO:0000305}; EC=2.3.2.27 {ECO:0000305}; AltName: Full=RING domain ligase 2 {ECO:0000303|PubMed:17586653};	GO:0005634,nucleus; GO:0005886,plasma membrane; GO:0046872,metal ion binding; GO:0061630,ubiquitin protein ligase activity; GO:0004842,ubiquitin-protein transferase activity; GO:0009738,abscisic acid-activated signaling pathway; GO:0009850,auxin metabolic process; GO:0009690,cytokinin metabolic process; GO:0080148,negative regulation of response to water deprivation; GO:0070534,protein K63-linked…
Cluster-35916.0	-1.58347	0.00937663	0.0389704	down	--	--	hypothetical protein LOK49_LG06G00865 [Camellia lanceoleosa]	--	GO:0016021,integral component of membrane; GO:0005575,cellular_component; GO:0016020,membrane; GO:0031224,intrinsic component of membrane; GO:0110165,cellular anatomical entity
Cluster-52095.6	-1.58254	1.00232e-06	9.99307e-06	down	K09590 brassinosteroid-6-oxidase 1 [EC:1.14.-.-] | (RefSeq) cytochrome P450 85A1-like (A)	ko00905: Brassinosteroid biosynthesis; ko01100: Metabolic pathways; ko01110: Biosynthesis of secondary metabolites	cytochrome P450 87A3-like [Camellia sinensis]	C87D1_MAELA RecName: Full=Beta-amyrin 16-alpha-hydroxylase CYP87D16 {ECO:0000305}; EC=1.14.14.171 {ECO:0000269|PubMed:25578277}; AltName: Full=Cytochrome P450 87D16 {ECO:0000303|PubMed:25578277};	GO:0016021,integral component of membrane; GO:0020037,heme binding; GO:0005506,iron ion binding; GO:0004497,monooxygenase activity; GO:0016705,oxidoreductase activity, acting on paired donors, with incorporation or reduction of molecular oxygen; GO:0003674,molecular_function; GO:0005488,binding; GO:0046906,tetrapyrrole binding; GO:0097159,organic cyclic compound binding; GO:1901363,heterocyclic c…
Cluster-36023.0	-1.58208	0.0125849	0.0497734	down	--	--	hypothetical protein TEA_021035 [Camellia sinensis var. sinensis]	--	--
Cluster-19500.0	-1.58096	0.00469345	0.0216708	down	--	--	--	--	--
Cluster-50161.7	-1.57986	0.00371686	0.0177384	down	K00898 pyruvate dehydrogenase kinase 2/3/4 [EC:2.7.11.2] | (RefSeq) pyruvate dehydrogenase (acetyl-transferring) kinase, mitochondrial-like (A)	--	hypothetical protein TEA_004555 [Camellia sinensis var. sinensis]	PDK_ARATH RecName: Full=[Pyruvate dehydrogenase (acetyl-transferring)] kinase, mitochondrial; Short=AtPDHK; Short=Pyruvate dehydrogenase kinase; EC=2.7.11.2;	GO:0005829,cytosol; GO:0005739,mitochondrion; GO:0005524,ATP binding; GO:0009927,histidine phosphotransfer kinase activity; GO:0042803,protein homodimerization activity; GO:0004740,pyruvate dehydrogenase (acetyl-transferring) kinase activity; GO:0046777,protein autophosphorylation; GO:0006468,protein phosphorylation; GO:0010906,regulation of glucose metabolic process; GO:0000166,nucleotide bindin…
Cluster-34439.5	-1.57911	2.9759e-08	3.56723e-07	down	K14301 nuclear pore complex protein Nup107 | (RefSeq) nuclear pore complex protein NUP107-like (A)	ko03013: Nucleocytoplasmic transport	hypothetical protein TEA_006177 [Camellia sinensis var. sinensis]	NU107_ARATH RecName: Full=Nuclear pore complex protein NUP107 {ECO:0000303|PubMed:21189294}; AltName: Full=Nucleoporin 107;	GO:0005635,nuclear envelope; GO:0031080,nuclear pore outer ring; GO:0017056,structural constituent of nuclear pore; GO:0006406,mRNA export from nucleus; GO:0000973,post-transcriptional tethering of RNA polymerase II gene DNA at nuclear periphery; GO:0006606,protein import into nucleus; GO:0006355,regulation of DNA-templated transcription; GO:0003674,molecular_function; GO:0005198,structural molec…
Cluster-50696.0	-1.57777	0.00914078	0.0381454	down	K02684 DNA primase small subunit [EC:2.7.7.102] | (RefSeq) DNA primase small subunit-like isoform X1 (A)	ko03030: DNA replication	hypothetical protein HYC85_026551 [Camellia sinensis]	--	--
Cluster-51195.2	-1.57773	3.82342e-07	4.00802e-06	down	--	--	uncharacterized protein LOC114277038 isoform X2 [Camellia sinensis]	COR27_ARATH RecName: Full=Cold-regulated protein 27 {ECO:0000303|PubMed:19566593};	GO:0005634,nucleus; GO:0045892,negative regulation of DNA-templated transcription; GO:0042752,regulation of circadian rhythm; GO:2000028,regulation of photoperiodism, flowering; GO:0009737,response to abscisic acid; GO:0009646,response to absence of light; GO:0009637,response to blue light; GO:0009409,response to cold; GO:0010114,response to red light; GO:0009615,response to virus; GO:0048511,rhy…
Cluster-52899.4	-1.57711	0.000439487	0.00270728	down	K00901 diacylglycerol kinase (ATP) [EC:2.7.1.107] | (RefSeq) diacylglycerol kinase 2 (A)	ko00561: Glycerolipid metabolism; ko00564: Glycerophospholipid metabolism; ko01100: Metabolic pathways; ko01110: Biosynthesis of secondary metabolites; ko04070: Phosphatidylinositol signaling system	diacylglycerol kinase 2 [Camellia sinensis]	DGK2_ARATH RecName: Full=Diacylglycerol kinase 2 {ECO:0000303|PubMed:14665624}; Short=AtDGK2 {ECO:0000303|PubMed:14665624}; Short=DAG kinase 2 {ECO:0000305}; EC=2.7.1.107 {ECO:0000269|PubMed:14665624}; AltName: Full=Diglyceride kinase 2 {ECO:0000305}; Short=DGK 2 {ECO:0000305};	GO:0005783,endoplasmic reticulum; GO:0005524,ATP binding; GO:0004143,diacylglycerol kinase activity; GO:0046872,metal ion binding; GO:0003951,NAD+ kinase activity; GO:0006952,defense response; GO:0048366,leaf development; GO:0016310,phosphorylation; GO:0007205,protein kinase C-activating G protein-coupled receptor signaling pathway; GO:0009409,response to cold; GO:0009611,response to wounding; GO…
Cluster-32818.0	-1.57411	0.0126249	0.0499057	down	--	--	hypothetical protein HYC85_032014 [Camellia sinensis]	--	--
Cluster-28030.0	-1.57406	0.00416673	0.0195709	down	K13466 EIX receptor 1/2 | (RefSeq) receptor-like protein EIX2 (A)	ko04626: Plant-pathogen interaction	receptor-like protein EIX2 [Camellia sinensis]	EIX2_SOLLC RecName: Full=Receptor-like protein EIX2 {ECO:0000305}; AltName: Full=EIX receptor 2 {ECO:0000312|EMBL:AAR28378.1}; Flags: Precursor;	GO:0016021,integral component of membrane; GO:0005886,plasma membrane; GO:0050832,defense response to fungus; GO:0006950,response to stress; GO:0006952,defense response; GO:0008150,biological_process; GO:0009605,response to external stimulus; GO:0009607,response to biotic stimulus; GO:0009620,response to fungus; GO:0043207,response to external biotic stimulus; GO:0044419,biological process involv…
Cluster-28933.0	-1.57397	0.000871665	0.00498315	down	--	--	--	--	--
Cluster-20931.0	-1.57306	0.00018237	0.00122624	down	--	--	--	--	--
Cluster-24591.0	-1.57296	1.64966e-07	1.81032e-06	down	--	--	--	--	--
Cluster-20610.6	-1.5726	0	0	down	K08057 calreticulin | (RefSeq) calreticulin (A)	ko04141: Protein processing in endoplasmic reticulum; ko04145: Phagosome	hypothetical protein TEA_022252 [Camellia sinensis var. sinensis]	CALR_RICCO RecName: Full=Calreticulin; Flags: Precursor;	GO:0005788,endoplasmic reticulum lumen; GO:0005509,calcium ion binding; GO:0030246,carbohydrate binding; GO:0051082,unfolded protein binding; GO:0006457,protein folding; GO:0003674,molecular_function; GO:0005488,binding; GO:0043167,ion binding; GO:0043169,cation binding; GO:0046872,metal ion binding; GO:0005515,protein binding; GO:0008150,biological_process; GO:0009987,cellular process; GO:000557…
Cluster-14224.0	-1.5725	2.418e-07	2.58899e-06	down	K13412 calcium-dependent protein kinase [EC:2.7.11.1] | (RefSeq) calcium-dependent protein kinase 11-like (A)	ko04626: Plant-pathogen interaction	calcium-dependent protein kinase 11-like, partial [Camellia sinensis]	CDPKB_ARATH RecName: Full=Calcium-dependent protein kinase 11; EC=2.7.11.1; AltName: Full=Calcium-dependent protein kinase isoform CDPK2; Short=AtCDPK2;	GO:0005737,cytoplasm; GO:0005829,cytosol; GO:0005634,nucleus; GO:0005524,ATP binding; GO:0005509,calcium ion binding; GO:0009931,calcium-dependent protein serine/threonine kinase activity; GO:0005516,calmodulin binding; GO:0004683,calmodulin-dependent protein kinase activity; GO:0004672,protein kinase activity; GO:0106310,protein serine kinase activity; GO:0004674,protein serine/threonine kinase …
Cluster-50984.0	-1.57206	4.52873e-19	1.17734e-17	down	K01322 prolyl oligopeptidase [EC:3.4.21.26] | (RefSeq) prolyl endopeptidase isoform X1 (A)	--	prolyl endopeptidase-like isoform X1 [Camellia sinensis]	--	GO:0005737,cytoplasm; GO:0004252,serine-type endopeptidase activity; GO:0006508,proteolysis; GO:0003674,molecular_function; GO:0003824,catalytic activity; GO:0004175,endopeptidase activity; GO:0008233,peptidase activity; GO:0008236,serine-type peptidase activity; GO:0016787,hydrolase activity; GO:0017171,serine hydrolase activity; GO:0140096,catalytic activity, acting on a protein; GO:0006807,nit…
Cluster-38758.0	-1.56942	2.12971e-07	2.29882e-06	down	K13412 calcium-dependent protein kinase [EC:2.7.11.1] | (RefSeq) calcium-dependent protein kinase 1-like isoform X1 (A)	ko04626: Plant-pathogen interaction	--	--	--
Cluster-44919.4	-1.56913	4.26841e-38	2.22697e-36	down	K01610 phosphoenolpyruvate carboxykinase (ATP) [EC:4.1.1.49] | (RefSeq) phosphoenolpyruvate carboxykinase (ATP)-like (A)	ko00010: Glycolysis / Gluconeogenesis; ko00020: Citrate cycle (TCA cycle); ko00620: Pyruvate metabolism; ko00710: Carbon fixation in photosynthetic organisms; ko01100: Metabolic pathways; ko01110: Biosynthesis of secondary metabolites; ko01200: Carbon metabolism	hypothetical protein HYC85_002212 [Camellia sinensis]	PCKA1_ARATH RecName: Full=Phosphoenolpyruvate carboxykinase (ATP) 1 {ECO:0000303|PubMed:17283014}; Short=AtPCK1 {ECO:0000303|PubMed:19807880}; Short=PEP carboxykinase 1 {ECO:0000303|PubMed:17283014}; Short=PEPCK 1 {ECO:0000303|PubMed:17283014}; EC=4.1.1.49 {ECO:0000269|PubMed:19807880};	GO:0005737,cytoplasm; GO:0005829,cytosol; GO:0005730,nucleolus; GO:0005524,ATP binding; GO:0046872,metal ion binding; GO:0004612,phosphoenolpyruvate carboxykinase (ATP) activity; GO:0016036,cellular response to phosphate starvation; GO:0050832,defense response to fungus; GO:0006094,gluconeogenesis; GO:0000166,nucleotide binding; GO:0003674,molecular_function; GO:0005488,binding; GO:0017076,purine…
Cluster-51796.9	-1.56907	0.00207901	0.010725	down	K13692 UDP-glucose:(indol-3-yl)acetate beta-D-glucosyltransferase [EC:2.4.1.121] | (RefSeq) UDP-glycosyltransferase 84B1-like (A)	--	7-deoxyloganetic acid glucosyltransferase-like isoform X1 [Camellia sinensis]	7DLGT_CATRO RecName: Full=7-deoxyloganetic acid glucosyl transferase {ECO:0000303|PubMed:24104568, ECO:0000303|PubMed:24710322}; Short=7-DLGT {ECO:0000303|PubMed:24104568, ECO:0000303|PubMed:24710322}; Short=Cr7DLGT {ECO:0000303|PubMed:24104568, ECO:0000303|PubMed:24710322}; EC=2.4.1.323 {ECO:0000269|PubMed:24104568, ECO:0000269|PubMed:24710322}; AltName: Full=UDP glycosyltransferase 709C2 {ECO:0…	GO:0005829,cytosol; GO:0005634,nucleus; GO:0102970,7-deoxyloganetic acid glucosyltransferase activity; GO:0008194,UDP-glycosyltransferase activity; GO:0003674,molecular_function; GO:0003824,catalytic activity; GO:0016740,transferase activity; GO:0016757,glycosyltransferase activity; GO:0016758,hexosyltransferase activity; GO:0005575,cellular_component; GO:0005622,intracellular anatomical structur…
Cluster-24049.0	-1.56669	0.00244655	0.0123445	down	--	--	non-specific lipid-transfer protein 1-like [Camellia sinensis]	NLTP_LACSA RecName: Full=Non-specific lipid-transfer protein Lac s 1 {ECO:0000303|PubMed:12757453, ECO:0000303|PubMed:17349693}; Short=nsLTP Lac s 1 {ECO:0000303|PubMed:12757453, ECO:0000303|PubMed:17349693}; AltName: Allergen=Lac s 1 {ECO:0000303|PubMed:12757453, ECO:0000303|PubMed:17349693}; Flags: Precursor;	GO:0008289,lipid binding; GO:0006869,lipid transport; GO:0003674,molecular_function; GO:0005488,binding; GO:0006810,transport; GO:0008150,biological_process; GO:0010876,lipid localization; GO:0033036,macromolecule localization; GO:0051179,localization; GO:0051234,establishment of localization; GO:0071702,organic substance transport
Cluster-52431.9	-1.56626	6.09102e-06	5.3939e-05	down	K13416 brassinosteroid insensitive 1-associated receptor kinase 1 [EC:2.7.10.1 2.7.11.1] | (RefSeq) BRASSINOSTEROID INSENSITIVE 1-associated receptor kinase 1-like isoform X1 (A)	ko04016: MAPK signaling pathway - plant; ko04075: Plant hormone signal transduction; ko04626: Plant-pathogen interaction	receptor-like cytosolic serine/threonine-protein kinase RBK2 isoform X1 [Camellia sinensis]	RBK2_ARATH RecName: Full=Receptor-like cytosolic serine/threonine-protein kinase RBK2; EC=2.7.11.1; AltName: Full=Protein ROP BINDING PROTEIN KINASES 2;	GO:0005737,cytoplasm; GO:0005634,nucleus; GO:0005524,ATP binding; GO:0051020,GTPase binding; GO:0106310,protein serine kinase activity; GO:0004674,protein serine/threonine kinase activity; GO:0006468,protein phosphorylation; GO:0000166,nucleotide binding; GO:0003674,molecular_function; GO:0005488,binding; GO:0017076,purine nucleotide binding; GO:0030554,adenyl nucleotide binding; GO:0032553,ribon…
Cluster-53882.0	-1.5657	1.16945e-06	1.15279e-05	down	--	--	pentatricopeptide repeat-containing protein At3g06920-like [Camellia sinensis]	PP217_ARATH RecName: Full=Pentatricopeptide repeat-containing protein At3g06920;	--
Cluster-54327.3	-1.5656	0.00421557	0.0197676	down	K20363 protein YIPF5/7 | (RefSeq) protein YIPF5 homolog (A)	--	protein YIPF5-like isoform X3 [Camellia sinensis]	SDF2_ARATH RecName: Full=Stromal cell-derived factor 2-like protein; Short=AtSDF2; Short=SDF2-like protein; Flags: Precursor;	GO:0005783,endoplasmic reticulum; GO:0005773,vacuole; GO:0042742,defense response to bacterium; GO:0050832,defense response to fungus; GO:0002221,pattern recognition receptor signaling pathway; GO:0006950,response to stress; GO:0006952,defense response; GO:0008150,biological_process; GO:0009605,response to external stimulus; GO:0009607,response to biotic stimulus; GO:0009617,response to bacterium…
Cluster-14176.4	-1.56437	0.00593814	0.0264919	down	K20393 PRA1 family protein 3 | (RefSeq) PRA1 family protein A1-like (A)	--	PRA1 family protein A3 [Camellia lanceoleosa]	PR1A1_ARATH RecName: Full=PRA1 family protein A1; Short=AtPRA1.A1;	GO:0005783,endoplasmic reticulum; GO:0005789,endoplasmic reticulum membrane; GO:0016021,integral component of membrane; GO:0016020,membrane; GO:0016192,vesicle-mediated transport; GO:0006810,transport; GO:0008150,biological_process; GO:0051179,localization; GO:0051234,establishment of localization; GO:0005575,cellular_component; GO:0005622,intracellular anatomical structure; GO:0005737,cytoplasm;…
Cluster-23355.0	-1.56388	2.65278e-75	3.01375e-73	down	K23947 2-oxoglutarate-dependent dioxygenase [EC:1.14.11.-] | (RefSeq) 2-oxoglutarate-dependent dioxygenase DAO-like (A)	ko00380: Tryptophan metabolism	2-oxoglutarate-dependent dioxygenase DAO-like [Camellia sinensis]	DAO_ORYSI RecName: Full=2-oxoglutarate-dependent dioxygenase DAO; EC=1.14.11.-; AltName: Full=Protein DIOXYGENASE FOR AUXIN OXIDATION;	GO:0051213,dioxygenase activity; GO:0046872,metal ion binding; GO:0009852,auxin catabolic process; GO:0003674,molecular_function; GO:0003824,catalytic activity; GO:0016491,oxidoreductase activity; GO:0005488,binding; GO:0043167,ion binding; GO:0043169,cation binding; GO:0008150,biological_process; GO:0008152,metabolic process; GO:0009056,catabolic process; GO:0009850,auxin metabolic process; GO:0…
Cluster-53240.0	-1.56109	1.2458e-10	1.89152e-09	down	--	--	stress-associated endoplasmic reticulum protein 2-like [Camellia sinensis]	--	GO:0005783,endoplasmic reticulum; GO:0016021,integral component of membrane; GO:0015031,protein transport; GO:0006810,transport; GO:0008104,protein localization; GO:0008150,biological_process; GO:0009987,cellular process; GO:0033036,macromolecule localization; GO:0045184,establishment of protein localization; GO:0051179,localization; GO:0051234,establishment of localization; GO:0051641,cellular l…
Cluster-52557.0	-1.5583	7.2357e-09	9.33594e-08	down	K00276 primary-amine oxidase [EC:1.4.3.21] | (RefSeq) uncharacterized protein LOC114301828 (A)	ko00260: Glycine, serine and threonine metabolism; ko00350: Tyrosine metabolism; ko00360: Phenylalanine metabolism; ko00410: beta-Alanine metabolism; ko00950: Isoquinoline alkaloid biosynthesis; ko00960: Tropane, piperidine and pyridine alkaloid biosynthesis; ko01100: Metabolic pathways; ko01110: Biosynthesis of secondary metabolites	uncharacterized protein LOC114289948 [Camellia sinensis]	RNHX1_ARATH RecName: Full=Putative ribonuclease H protein At1g65750; EC=3.1.26.4;	GO:0046872,metal ion binding; GO:0003676,nucleic acid binding; GO:0004523,RNA-DNA hybrid ribonuclease activity; GO:0003674,molecular_function; GO:0005488,binding; GO:0043167,ion binding; GO:0043169,cation binding; GO:0097159,organic cyclic compound binding; GO:1901363,heterocyclic compound binding; GO:0003824,catalytic activity; GO:0004518,nuclease activity; GO:0004519,endonuclease activity; GO:0…
Cluster-44400.3	-1.55515	0.00121059	0.0066747	down	--	--	hypothetical protein HYC85_026012 [Camellia sinensis]	--	GO:0005634,nucleus; GO:0006260,DNA replication; GO:0033314,mitotic DNA replication checkpoint signaling; GO:0010212,response to ionizing radiation; GO:0006139,nucleobase-containing compound metabolic process; GO:0006259,DNA metabolic process; GO:0006725,cellular aromatic compound metabolic process; GO:0006807,nitrogen compound metabolic process; GO:0008150,biological_process; GO:0008152,metabolic…
Cluster-23045.0	-1.55269	0.000936899	0.00530999	down	K11593 eukaryotic translation initiation factor 2C | (RefSeq) protein argonaute 16-like (A)	--	Protein argonaute like [Actinidia chinensis var. chinensis]	--	GO:0003676,nucleic acid binding; GO:0003674,molecular_function; GO:0005488,binding; GO:0097159,organic cyclic compound binding; GO:1901363,heterocyclic compound binding
Cluster-49243.12	-1.55116	8.62114e-17	1.99704e-15	down	K18368 caffeoylshikimate esterase [EC:3.1.1.-] | (RefSeq) caffeoylshikimate esterase (A)	ko00940: Phenylpropanoid biosynthesis; ko01100: Metabolic pathways; ko01110: Biosynthesis of secondary metabolites	hypothetical protein HYC85_002682 [Camellia sinensis]	CSE_ARATH RecName: Full=Caffeoylshikimate esterase; EC=3.1.1.-; AltName: Full=Lysophospholipase 2; Short=LysoPL2;	GO:0005783,endoplasmic reticulum; GO:0005794,Golgi apparatus; GO:0016020,membrane; GO:0005634,nucleus; GO:0005886,plasma membrane; GO:0009506,plasmodesma; GO:0003846,2-acylglycerol O-acyltransferase activity; GO:0090430,caffeoyl-CoA: alcohol caffeoyl transferase activity; GO:0016787,hydrolase activity; GO:0016298,lipase activity; GO:0004622,lysophospholipase activity; GO:0009809,lignin biosynthet…
Cluster-34444.0	-1.55021	0.0027672	0.0137492	down	K00485 dimethylaniline monooxygenase (N-oxide forming) / hypotaurine monooxygenase [EC:1.14.13.8 1.8.1.-] | (RefSeq) probable flavin-containing monooxygenase 1 (A)	ko00430: Taurine and hypotaurine metabolism; ko01100: Metabolic pathways	hypothetical protein TEA_007309 [Camellia sinensis var. sinensis]	--	GO:0050660,flavin adenine dinucleotide binding; GO:0004499,N,N-dimethylaniline monooxygenase activity; GO:0050661,NADP binding; GO:0000166,nucleotide binding; GO:0003674,molecular_function; GO:0005488,binding; GO:0036094,small molecule binding; GO:0043167,ion binding; GO:0043168,anion binding; GO:0097159,organic cyclic compound binding; GO:1901265,nucleoside phosphate binding; GO:1901363,heterocy…
Cluster-48706.1	-1.54851	0.0017818	0.00938676	down	--	--	ABC transporter B family member 26, chloroplastic-like isoform X1 [Camellia sinensis]	AB26B_ARATH RecName: Full=ABC transporter B family member 26, chloroplastic; Short=ABC transporter ABCB.26; Short=AtABCB26; AltName: Full=Antigen peptide transporter-like 1; AltName: Full=Transporter associated with antigen processing-like protein 1; Short=AtTAP1; Flags: Precursor;	GO:0009507,chloroplast; GO:0009941,chloroplast envelope; GO:0031969,chloroplast membrane; GO:0016021,integral component of membrane; GO:0005739,mitochondrion; GO:0140359,ABC-type transporter activity; GO:0005524,ATP binding; GO:0042626,ATPase-coupled transmembrane transporter activity; GO:0003674,molecular_function; GO:0005215,transporter activity; GO:0015399,primary active transmembrane transpor…
Cluster-48660.4	-1.54814	0.00775837	0.0332357	down	K13269 kaempferol 3-O-beta-D-galactosyltransferase [EC:2.4.1.234] | (RefSeq) kaempferol 3-O-beta-D-galactosyltransferase-like (A)	ko00944: Flavone and flavonol biosynthesis; ko01110: Biosynthesis of secondary metabolites	hypothetical protein TEA_001463 [Camellia sinensis var. sinensis]	F3GT1_ACTCC RecName: Full=Anthocyanidin 3-O-galactosyltransferase F3GT1 {ECO:0000305}; EC=2.4.1.294 {ECO:0000269|PubMed:21175894, ECO:0000269|PubMed:29057484}; AltName: Full=Flavonoid 3-O-glycosyltransferase 1 {ECO:0000303|PubMed:21175894}; AltName: Full=UDP-galactose flavonoid 3-O-galactosyltransferase 3A {ECO:0000303|PubMed:29057484}; Short=AcUFGT3a {ECO:0000303|PubMed:29057484};	GO:0102454,cyanidin 3-O-galactosyltransferase activity; GO:0008194,UDP-glycosyltransferase activity; GO:0009718,anthocyanin-containing compound biosynthetic process; GO:0003674,molecular_function; GO:0003824,catalytic activity; GO:0016740,transferase activity; GO:0016757,glycosyltransferase activity; GO:0016758,hexosyltransferase activity; GO:0008150,biological_process; GO:0008152,metabolic proce…
Cluster-38480.0	-1.54563	0.00277508	0.0137778	down	--	--	--	--	--
Cluster-5718.0	-1.54258	0.00148131	0.00798518	down	--	--	uncharacterized protein LOC114281679 isoform X2 [Camellia sinensis]	--	--
Cluster-45593.0	-1.5421	1.22243e-06	1.20058e-05	down	K14297 nuclear pore complex protein Nup98-Nup96 | (RefSeq) nuclear pore complex protein NUP98A-like isoform X1 (A)	ko03013: Nucleocytoplasmic transport	Nuclear pore complex protein NUP98B [Camellia lanceoleosa]	--	GO:0005643,nuclear pore; GO:0017056,structural constituent of nuclear pore; GO:0003674,molecular_function; GO:0005198,structural molecule activity; GO:0005575,cellular_component; GO:0005622,intracellular anatomical structure; GO:0005634,nucleus; GO:0005635,nuclear envelope; GO:0012505,endomembrane system; GO:0031967,organelle envelope; GO:0031975,envelope; GO:0032991,protein-containing complex; G…
Cluster-32376.0	-1.54199	8.18843e-13	1.47544e-11	down	--	--	uncharacterized protein LOC114312914 [Camellia sinensis]	--	--
Cluster-48834.2	-1.54164	0.00227125	0.0115735	down	--	--	hypothetical protein TEA_003060 [Camellia sinensis var. sinensis]	--	GO:0004106,chorismate mutase activity; GO:0009073,aromatic amino acid family biosynthetic process; GO:0008652,cellular amino acid biosynthetic process; GO:0046417,chorismate metabolic process; GO:0003674,molecular_function; GO:0003824,catalytic activity; GO:0016853,isomerase activity; GO:0016866,intramolecular transferase activity; GO:0006082,organic acid metabolic process; GO:0006520,cellular am…
Cluster-38020.1	-1.5413	1.72224e-10	2.57701e-09	down	K13424 WRKY transcription factor 33 | (RefSeq) WRKY transcription factor WRKY24-like (A)	ko04016: MAPK signaling pathway - plant; ko04626: Plant-pathogen interaction	probable WRKY transcription factor 40 isoform X2 [Camellia sinensis]	WRK40_ARATH RecName: Full=Probable WRKY transcription factor 40 {ECO:0000303|Ref.1}; AltName: Full=WRKY DNA-binding protein 40 {ECO:0000303|Ref.1};	GO:0005634,nucleus; GO:0003700,DNA-binding transcription factor activity; GO:0000976,transcription cis-regulatory region binding; GO:0042742,defense response to bacterium; GO:0050832,defense response to fungus; GO:0045892,negative regulation of DNA-templated transcription; GO:0031347,regulation of defense response; GO:0002237,response to molecule of bacterial origin; GO:0009751,response to salicy…
Cluster-45494.5	-1.53951	0.011179	0.0450759	down	K09716 D-aminoacyl-tRNA deacylase [EC:3.1.1.96] | (RefSeq) D-aminoacyl-tRNA deacylase-like (A)	--	D-aminoacyl-tRNA deacylase-like [Camellia sinensis]	GEK1_ARATH RecName: Full=D-aminoacyl-tRNA deacylase {ECO:0000303|PubMed:17251192}; EC=3.1.1.96 {ECO:0000269|PubMed:17251192}; AltName: Full=Ethanol tolerance protein GEKO1;	GO:0005737,cytoplasm; GO:0005634,nucleus; GO:0051499,D-aminoacyl-tRNA deacylase activity; GO:0046872,metal ion binding; GO:0019478,D-amino acid catabolic process; GO:0002161,aminoacyl-tRNA editing activity; GO:0003674,molecular_function; GO:0003824,catalytic activity; GO:0016787,hydrolase activity; GO:0016788,hydrolase activity, acting on ester bonds; GO:0052689,carboxylic ester hydrolase activit…
Cluster-7613.33	-1.53827	2.26223e-09	3.06142e-08	down	--	--	probable plastid-lipid-associated protein 14, chloroplastic isoform X2 [Camellia sinensis]	PAP14_ARATH RecName: Full=Probable plastid-lipid-associated protein 14, chloroplastic; Short=AtPap14; AltName: Full=Fibrillin-11; AltName: Full=OBP3-responsive protein 1; Flags: Precursor;	GO:0009507,chloroplast; GO:0016592,mediator complex; GO:0005634,nucleus; GO:0005524,ATP binding; GO:0004693,cyclin-dependent protein serine/threonine kinase activity; GO:0008353,RNA polymerase II CTD heptapeptide repeat kinase activity; GO:0006468,protein phosphorylation; GO:0006970,response to osmotic stress; GO:0000166,nucleotide binding; GO:0003674,molecular_function; GO:0005488,binding; GO:00…
Cluster-45104.9	-1.53725	1.38522e-18	3.5424e-17	down	K22846 S-sulfo-L-cysteine synthase (O-acetyl-L-serine-dependent) [EC:2.5.1.144] | (RefSeq) S-sulfo-L-cysteine synthase (O-acetyl-L-serine-dependent), chloroplastic isoform X1 (A)	ko00270: Cysteine and methionine metabolism; ko01100: Metabolic pathways; ko01230: Biosynthesis of amino acids	S-sulfo-L-cysteine synthase (O-acetyl-L-serine-dependent), chloroplastic isoform X4 [Camellia sinensis]	CYSK4_ARATH RecName: Full=S-sulfo-L-cysteine synthase (O-acetyl-L-serine-dependent), chloroplastic {ECO:0000305}; EC=2.5.1.144 {ECO:0000269|PubMed:20179139}; AltName: Full=AtCS26 {ECO:0000303|PubMed:18223034}; AltName: Full=Beta-substituted Ala synthase 5;1 {ECO:0000303|PubMed:18024555}; Short=ARAth-Bsas5;1 {ECO:0000303|PubMed:18024555}; AltName: Full=O-acetylserine sulfhydrylase {ECO:0000305}; F…	GO:0009507,chloroplast; GO:0009543,chloroplast thylakoid lumen; GO:0005737,cytoplasm; GO:0031977,thylakoid lumen; GO:0004124,cysteine synthase activity; GO:0019344,cysteine biosynthetic process; GO:0006535,cysteine biosynthetic process from serine; GO:0015979,photosynthesis; GO:0009643,photosynthetic acclimation; GO:0010310,regulation of hydrogen peroxide metabolic process; GO:0090322,regulation …
Cluster-35093.2	-1.53533	2.03181e-207	7.95963e-205	down	--	--	hypothetical protein HYC85_004423 [Camellia sinensis]	SDF2_ARATH RecName: Full=Stromal cell-derived factor 2-like protein; Short=AtSDF2; Short=SDF2-like protein; Flags: Precursor;	GO:0005783,endoplasmic reticulum; GO:0005773,vacuole; GO:0042742,defense response to bacterium; GO:0050832,defense response to fungus; GO:0002221,pattern recognition receptor signaling pathway; GO:0006950,response to stress; GO:0006952,defense response; GO:0008150,biological_process; GO:0009605,response to external stimulus; GO:0009607,response to biotic stimulus; GO:0009617,response to bacterium…
Cluster-55269.4	-1.53425	1.84651e-09	2.52212e-08	down	K20772 1-aminocyclopropane-1-carboxylate synthase 1/2/6 [EC:4.4.1.14] | (RefSeq) 1-aminocyclopropane-1-carboxylate synthase-like (A)	ko00270: Cysteine and methionine metabolism; ko01100: Metabolic pathways; ko01110: Biosynthesis of secondary metabolites; ko04016: MAPK signaling pathway - plant	1-aminocyclopropane-1-carboxylate synthase-like [Camellia sinensis]	1A1C_SOYBN RecName: Full=1-aminocyclopropane-1-carboxylate synthase; Short=ACC synthase; EC=4.4.1.14; AltName: Full=S-adenosyl-L-methionine methylthioadenosine-lyase;	GO:0016847,1-aminocyclopropane-1-carboxylate synthase activity; GO:0030170,pyridoxal phosphate binding; GO:0008483,transaminase activity; GO:0006520,cellular amino acid metabolic process; GO:0009693,ethylene biosynthetic process; GO:0009835,fruit ripening; GO:0003674,molecular_function; GO:0003824,catalytic activity; GO:0016829,lyase activity; GO:0016846,carbon-sulfur lyase activity; GO:0005488,b…
Cluster-52244.10	-1.5337	5.48019e-06	4.89169e-05	down	--	--	C2 domain-containing protein At1g53590-like isoform X1 [Camellia sinensis]	C2D61_ARATH RecName: Full=C2 domain-containing protein At1g53590; AltName: Full=N-terminal-TM-C2 domain type 6 protein 1; Short=NTMC2TYPE6.1;	GO:0016021,integral component of membrane; GO:0000325,plant-type vacuole; GO:0008289,lipid binding; GO:0046872,metal ion binding; GO:0006869,lipid transport; GO:0003674,molecular_function; GO:0005488,binding; GO:0043167,ion binding; GO:0043169,cation binding; GO:0006810,transport; GO:0008150,biological_process; GO:0010876,lipid localization; GO:0033036,macromolecule localization; GO:0051179,local…
Cluster-30594.0	-1.53345	2.81456e-06	2.62956e-05	down	--	--	--	--	--
Cluster-51067.12	-1.53045	1.15673e-08	1.45812e-07	down	K13719 ubiquitin thioesterase OTU1 [EC:3.1.2.-] | (RefSeq) ubiquitin thioesterase OTU1-like (A)	ko04141: Protein processing in endoplasmic reticulum	hypothetical protein TEA_016159 [Camellia sinensis var. sinensis]	OTU2_ARATH RecName: Full=OVARIAN TUMOR DOMAIN-containing deubiquitinating enzyme 2 {ECO:0000303|PubMed:24659992}; Short=OTU domain-containing protein 2 {ECO:0000303|PubMed:24659992}; EC=3.4.19.12 {ECO:0000269|PubMed:24659992}; AltName: Full=Deubiquitinating enzyme OTU2 {ECO:0000303|PubMed:24659992};	GO:0005634,nucleus; GO:0004843,cysteine-type deubiquitinase activity; GO:0030968,endoplasmic reticulum unfolded protein response; GO:0016579,protein deubiquitination; GO:0030433,ubiquitin-dependent ERAD pathway; GO:0003674,molecular_function; GO:0003824,catalytic activity; GO:0008233,peptidase activity; GO:0008234,cysteine-type peptidase activity; GO:0016787,hydrolase activity; GO:0019783,ubiquit…
Cluster-51610.8	-1.5301	0.00440203	0.0205318	down	--	--	protein root UVB sensitive 4-like isoform X1 [Camellia sinensis]	RUS4_ARATH RecName: Full=Protein root UVB sensitive 4 {ECO:0000303|PubMed:19515790};	GO:0009507,chloroplast; GO:0016021,integral component of membrane; GO:0048653,anther development; GO:0000003,reproduction; GO:0003006,developmental process involved in reproduction; GO:0007275,multicellular organism development; GO:0008150,biological_process; GO:0009791,post-embryonic development; GO:0009908,flower development; GO:0022414,reproductive process; GO:0032501,multicellular organismal …
Cluster-42510.0	-1.52739	4.14388e-05	0.000316967	down	--	--	--	--	--
Cluster-33469.4	-1.52705	0.000137108	0.000943601	down	K03165 DNA topoisomerase III [EC:5.6.2.1] | (RefSeq) DNA topoisomerase 3-beta isoform X1 (A)	ko03440: Homologous recombination	hypothetical protein HYC85_003294 [Camellia sinensis]	TOP3B_ARATH RecName: Full=DNA topoisomerase 3-beta; EC=5.6.2.1 {ECO:0000255|PROSITE-ProRule:PRU10131};	GO:0005634,nucleus; GO:0003677,DNA binding; GO:0003916,DNA topoisomerase activity; GO:0003917,DNA topoisomerase type I (single strand cut, ATP-independent) activity; GO:0046872,metal ion binding; GO:0003729,mRNA binding; GO:0006265,DNA topological change; GO:0003674,molecular_function; GO:0003676,nucleic acid binding; GO:0005488,binding; GO:0097159,organic cyclic compound binding; GO:1901363,hete…
Cluster-22315.0	-1.52654	8.23884e-09	1.05464e-07	down	--	--	--	--	--
Cluster-20620.0	-1.52322	2.25039e-107	3.85903e-105	down	--	--	dehydrin DHN1-like [Camellia sinensis]	DHN1_MAIZE RecName: Full=Dehydrin DHN1; AltName: Full=M3; AltName: Full=RAB-17 protein;	GO:0012506,vesicle membrane; GO:0070300,phosphatidic acid binding; GO:1901611,phosphatidylglycerol binding; GO:0035091,phosphatidylinositol binding; GO:0001786,phosphatidylserine binding; GO:0009631,cold acclimation; GO:0009737,response to abscisic acid; GO:0009414,response to water deprivation; GO:0003674,molecular_function; GO:0005488,binding; GO:0005543,phospholipid binding; GO:0008289,lipid b…
Cluster-19886.0	-1.52289	7.01598e-06	6.15615e-05	down	--	--	Serine acetyltransferase 4 [Camellia lanceoleosa]	--	--
Cluster-51604.1	-1.52082	0.00087543	0.00500285	down	--	--	hypothetical protein C3L33_17311, partial [Rhododendron williamsianum]	TAF15_ARATH RecName: Full=Transcription initiation factor TFIID subunit 15; AltName: Full=TBP-associated factor 15; Short=AtTAF15;	GO:0005634,nucleus; GO:0046872,metal ion binding; GO:0003723,RNA binding; GO:0003674,molecular_function; GO:0005488,binding; GO:0043167,ion binding; GO:0043169,cation binding; GO:0003676,nucleic acid binding; GO:0097159,organic cyclic compound binding; GO:1901363,heterocyclic compound binding; GO:0005575,cellular_component; GO:0005622,intracellular anatomical structure; GO:0043226,organelle; GO:0…
Cluster-51244.8	-1.51704	0.000228401	0.00150249	down	K01889 phenylalanyl-tRNA synthetase alpha chain [EC:6.1.1.20] | (RefSeq) phenylalanine--tRNA ligase alpha subunit, cytoplasmic-like (A)	ko00970: Aminoacyl-tRNA biosynthesis	phenylalanine--tRNA ligase alpha subunit, cytoplasmic-like, partial [Camellia sinensis]	SYFA_ARATH RecName: Full=Phenylalanine--tRNA ligase alpha subunit, cytoplasmic {ECO:0000305}; EC=6.1.1.20 {ECO:0000305}; AltName: Full=Phenylalanyl-tRNA synthetase alpha subunit {ECO:0000305}; Short=PheRS {ECO:0000305};	GO:0005737,cytoplasm; GO:0005829,cytosol; GO:0009328,phenylalanine-tRNA ligase complex; GO:0005886,plasma membrane; GO:0005524,ATP binding; GO:0004826,phenylalanine-tRNA ligase activity; GO:0000049,tRNA binding; GO:0006432,phenylalanyl-tRNA aminoacylation; GO:0000166,nucleotide binding; GO:0003674,molecular_function; GO:0005488,binding; GO:0017076,purine nucleotide binding; GO:0030554,adenyl nucl…
Cluster-20822.0	-1.51703	0.00341364	0.016487	down	K09597 signal peptide peptidase-like 2B [EC:3.4.23.-] | (RefSeq) signal peptide peptidase-like 2 (A)	--	hypothetical protein HYC85_026572 [Camellia sinensis]	SIPL4_ARATH RecName: Full=Signal peptide peptidase-like 4; Short=AtSPPL4; EC=3.4.23.-; Flags: Precursor;	GO:0010008,endosome membrane; GO:0030660,Golgi-associated vesicle membrane; GO:0071458,integral component of cytoplasmic side of endoplasmic reticulum membrane; GO:0071556,integral component of lumenal side of endoplasmic reticulum membrane; GO:0005765,lysosomal membrane; GO:0042500,aspartic endopeptidase activity, intramembrane cleaving; GO:0033619,membrane protein proteolysis; GO:0003674,molecu…
Cluster-41321.0	-1.51561	0.000320832	0.00204138	down	--	--	--	--	--
Cluster-8829.6	-1.51321	0.00574179	0.0257322	down	K00777 queuine tRNA-ribosyltransferase catalytic subunit [EC:2.4.2.64] | (RefSeq) queuine tRNA-ribosyltransferase catalytic subunit 1-like isoform X1 (A)	--	hypothetical protein HYC85_008185 [Camellia sinensis]	--	GO:0005737,cytoplasm; GO:0016021,integral component of membrane; GO:0046872,metal ion binding; GO:0008479,queuine tRNA-ribosyltransferase activity; GO:0101030,tRNA-guanine transglycosylation; GO:0003674,molecular_function; GO:0005488,binding; GO:0043167,ion binding; GO:0043169,cation binding; GO:0003824,catalytic activity; GO:0016740,transferase activity; GO:0016757,glycosyltransferase activity; …
Cluster-51719.3	-1.51264	0.000115043	0.000804536	down	K04564 superoxide dismutase, Fe-Mn family [EC:1.15.1.1] | (RefSeq) superoxide dismutase [Fe] 3, chloroplastic isoform X1 (A)	ko04146: Peroxisome	hypothetical protein LOK49_LG11G00075 [Camellia lanceoleosa]	SODF3_ARATH RecName: Full=Superoxide dismutase [Fe] 3, chloroplastic {ECO:0000303|PubMed:18996978, ECO:0000303|PubMed:9765550}; EC=1.15.1.1 {ECO:0000269|PubMed:18996978}; AltName: Full=Protein FE SUPEROXIDE DISMUTASE 3 {ECO:0000303|PubMed:18996978, ECO:0000303|PubMed:9765550}; Flags: Precursor;	GO:0009507,chloroplast; GO:0042644,chloroplast nucleoid; GO:0009534,chloroplast thylakoid; GO:0042646,plastid nucleoid; GO:0009579,thylakoid; GO:0046872,metal ion binding; GO:0004784,superoxide dismutase activity; GO:0003674,molecular_function; GO:0005488,binding; GO:0043167,ion binding; GO:0043169,cation binding; GO:0003824,catalytic activity; GO:0016209,antioxidant activity; GO:0016491,oxidored…
Cluster-54423.0	-1.51231	0.000102877	0.000726049	down	--	--	hypothetical protein HYC85_030230 [Camellia sinensis]	--	--
Cluster-39521.1	-1.51145	7.21107e-27	2.62996e-25	down	--	--	F-box protein PP2-B15-like isoform X1 [Camellia sinensis]	P2B13_ARATH RecName: Full=F-box protein PP2-B13; AltName: Full=Protein PHLOEM PROTEIN 2-LIKE B13; Short=AtPP2-B13;	GO:0030246,carbohydrate binding; GO:0003674,molecular_function; GO:0005488,binding
Cluster-51954.0	-1.51053	0.00634848	0.0280445	down	--	--	Protease Do-like 5 [Morus notabilis]	DEGP5_ARATH RecName: Full=Protease Do-like 5, chloroplastic; EC=3.4.21.-; Flags: Precursor;	GO:0009507,chloroplast; GO:0009543,chloroplast thylakoid lumen; GO:0005829,cytosol; GO:0009579,thylakoid; GO:0031977,thylakoid lumen; GO:0004252,serine-type endopeptidase activity; GO:0010206,photosystem II repair; GO:0006508,proteolysis; GO:0003674,molecular_function; GO:0003824,catalytic activity; GO:0004175,endopeptidase activity; GO:0008233,peptidase activity; GO:0008236,serine-type peptidase…
Cluster-38559.2	-1.50904	0.000681725	0.00400243	down	K18592 gamma-glutamyltranspeptidase / glutathione hydrolase / leukotriene-C4 hydrolase [EC:2.3.2.2 3.4.19.13 3.4.19.14] | (RefSeq) glutathione hydrolase 3 (A)	ko00430: Taurine and hypotaurine metabolism; ko00460: Cyanoamino acid metabolism; ko00480: Glutathione metabolism; ko00590: Arachidonic acid metabolism; ko01100: Metabolic pathways	Glutathione hydrolase 1 [Camellia lanceoleosa]	GAGT1_ARATH RecName: Full=Glutathione hydrolase 1; EC=3.4.19.13; AltName: Full=Gamma-glutamyltransferase 1; AltName: Full=Gamma-glutamyltranspeptidase 1; EC=2.3.2.2; Flags: Precursor;	GO:0048046,apoplast; GO:0005886,plasma membrane; GO:0009506,plasmodesma; GO:0016756,glutathione gamma-glutamylcysteinyltransferase activity; GO:0036374,glutathione hydrolase activity; GO:0102953,hypoglycin A gamma-glutamyl transpeptidase activity; GO:0103068,leukotriene C4 gamma-glutamyl transferase activity; GO:0006751,glutathione catabolic process; GO:0006979,response to oxidative stress; GO:00…
Cluster-30282.0	-1.50893	0	0	down	K08057 calreticulin | (RefSeq) calreticulin-3-like (A)	ko04141: Protein processing in endoplasmic reticulum; ko04145: Phagosome	calreticulin-3-like [Camellia sinensis]	CALR3_ARATH RecName: Full=Calreticulin-3; AltName: Full=Protein PRIORITY IN SWEET LIFE 1; Flags: Precursor;	GO:0005783,endoplasmic reticulum; GO:0005788,endoplasmic reticulum lumen; GO:0005789,endoplasmic reticulum membrane; GO:0005576,extracellular region; GO:0005509,calcium ion binding; GO:0030246,carbohydrate binding; GO:0051082,unfolded protein binding; GO:0046283,anthocyanin-containing compound metabolic process; GO:0042742,defense response to bacterium; GO:0009626,plant-type hypersensitive respon…
Cluster-23275.0	-1.50521	0.00197219	0.0102554	down	--	--	--	--	--
Cluster-52797.3	-1.50423	0.00590138	0.0263486	down	K10772 AP endonuclease 2 [EC:4.2.99.18] | (RefSeq) DNA-(apurinic or apyrimidinic site) lyase 2 isoform X1 (A)	ko03410: Base excision repair	DNA-(apurinic or apyrimidinic site) lyase 2 isoform X2 [Camellia sinensis]	APE2_ARATH RecName: Full=DNA-(apurinic or apyrimidinic site) endonuclease 2 {ECO:0000303|PubMed:19172180}; EC=3.1.-.- {ECO:0000269|PubMed:25569774}; AltName: Full=Apurinic-apyrimidinic endonuclease 2;	GO:0005634,nucleus; GO:0003906,DNA-(apurinic or apyrimidinic site) endonuclease activity; GO:0008311,double-stranded DNA 3'-5' exodeoxyribonuclease activity; GO:0004519,endonuclease activity; GO:0004527,exonuclease activity; GO:0008081,phosphoric diester hydrolase activity; GO:0046403,polynucleotide 3'-phosphatase activity; GO:0008270,zinc ion binding; GO:0006284,base-excision repair; GO:0080111,…
Cluster-28144.0	-1.50417	0.000407861	0.00253445	down	--	--	--	--	--
Cluster-45104.0	-1.50245	0.00610879	0.0271306	down	K22846 S-sulfo-L-cysteine synthase (O-acetyl-L-serine-dependent) [EC:2.5.1.144] | (RefSeq) S-sulfo-L-cysteine synthase (O-acetyl-L-serine-dependent), chloroplastic isoform X1 (A)	ko00270: Cysteine and methionine metabolism; ko01100: Metabolic pathways; ko01230: Biosynthesis of amino acids	S-sulfo-L-cysteine synthase (O-acetyl-L-serine-dependent), chloroplastic isoform X4 [Camellia sinensis]	CYSKM_ARATH RecName: Full=Cysteine synthase, mitochondrial; EC=2.5.1.47; AltName: Full=Beta-substituted Ala synthase 2;2; Short=ARAth-Bsas2;2; AltName: Full=CSase C; Short=AtCS-C; Short=CS-C; AltName: Full=O-acetylserine (thiol)-lyase; AltName: Full=O-acetylserine sulfhydrylase; AltName: Full=OAS-TL C; Flags: Precursor;	GO:0005737,cytoplasm; GO:0005739,mitochondrion; GO:0004124,cysteine synthase activity; GO:0042802,identical protein binding; GO:0019344,cysteine biosynthetic process; GO:0006535,cysteine biosynthetic process from serine; GO:0009567,double fertilization forming a zygote and endosperm; GO:0009860,pollen tube growth; GO:0003674,molecular_function; GO:0003824,catalytic activity; GO:0016740,transferas…
Cluster-43932.4	-1.49717	0.000420756	0.00260602	down	--	--	uncharacterized protein LOC114266020 [Camellia sinensis]	--	GO:0003677,DNA binding; GO:0003887,DNA-directed DNA polymerase activity; GO:0004527,exonuclease activity; GO:0006261,DNA-templated DNA replication; GO:0003674,molecular_function; GO:0003676,nucleic acid binding; GO:0005488,binding; GO:0097159,organic cyclic compound binding; GO:1901363,heterocyclic compound binding; GO:0003824,catalytic activity; GO:0016740,transferase activity; GO:0016772,transf…
Cluster-54444.0	-1.49512	2.2742e-07	2.44839e-06	down	K13692 UDP-glucose:(indol-3-yl)acetate beta-D-glucosyltransferase [EC:2.4.1.121] | (RefSeq) UDP-glycosyltransferase 84B1-like (A)	--	UDP-glycosyltransferase 76F1 [Camellia lanceoleosa]	U76B1_ARATH RecName: Full=UDP-glycosyltransferase 76B1 {ECO:0000305}; EC=2.4.1.- {ECO:0000305};	GO:0046527,glucosyltransferase activity; GO:0080043,quercetin 3-O-glucosyltransferase activity; GO:0080044,quercetin 7-O-glucosyltransferase activity; GO:0052640,salicylic acid glucosyltransferase (glucoside-forming) activity; GO:0008194,UDP-glycosyltransferase activity; GO:0006952,defense response; GO:0010150,leaf senescence; GO:0002239,response to oomycetes; GO:0003674,molecular_function; GO:00…
Cluster-34262.0	-1.49458	5.50036e-12	9.38966e-11	down	--	--	hypothetical protein LOK49_LG10G00954 [Camellia lanceoleosa]	--	--
Cluster-52227.4	-1.49176	0.00489171	0.0224585	down	K24265 bifunctional damage-control phosphatase, subfamily II, fusion protein | (RefSeq) pantothenate kinase 2 (A)	--	pantothenate kinase 2 [Camellia sinensis]	PANK2_ARATH RecName: Full=Pantothenate kinase 2 {ECO:0000303|PubMed:16897480}; Short=AtPANK2 {ECO:0000303|PubMed:16897480}; AltName: Full=Pantothenic acid kinase 2 {ECO:0000303|PubMed:16897480}; Includes: RecName: Full=Pantothenate kinase {ECO:0000303|PubMed:16897480}; EC=2.7.1.33 {ECO:0000269|PubMed:16897480}; Includes: RecName: Full=4'-phosphopantetheine phosphatase {ECO:0000303|PubMed:27322068…	GO:0005829,cytosol; GO:0005634,nucleus; GO:0005524,ATP binding; GO:0016787,hydrolase activity; GO:0046872,metal ion binding; GO:0004594,pantothenate kinase activity; GO:0015937,coenzyme A biosynthetic process; GO:0016310,phosphorylation; GO:0000166,nucleotide binding; GO:0003674,molecular_function; GO:0005488,binding; GO:0017076,purine nucleotide binding; GO:0030554,adenyl nucleotide binding; GO:…
Cluster-47626.2	-1.48939	0.000367996	0.00230915	down	K15631 molybdenum cofactor sulfurtransferase [EC:2.8.1.9] | (RefSeq) molybdenum cofactor sulfurase (A)	ko00790: Folate biosynthesis; ko01100: Metabolic pathways	molybdenum cofactor sulfurase [Camellia sinensis]	MOCOS_SOLLC RecName: Full=Molybdenum cofactor sulfurase {ECO:0000255|HAMAP-Rule:MF_03050}; Short=MCS {ECO:0000255|HAMAP-Rule:MF_03050}; Short=MOS {ECO:0000255|HAMAP-Rule:MF_03050}; Short=MoCo sulfurase {ECO:0000255|HAMAP-Rule:MF_03050}; EC=2.8.1.9 {ECO:0000255|HAMAP-Rule:MF_03050}; AltName: Full=Molybdenum cofactor sulfurtransferase {ECO:0000255|HAMAP-Rule:MF_03050};	GO:0016829,lyase activity; GO:0008265,Mo-molybdopterin cofactor sulfurase activity; GO:0102867,molybdenum cofactor sulfurtransferase activity; GO:0030151,molybdenum ion binding; GO:0030170,pyridoxal phosphate binding; GO:0006777,Mo-molybdopterin cofactor biosynthetic process; GO:0003674,molecular_function; GO:0003824,catalytic activity; GO:0016740,transferase activity; GO:0016782,transferase acti…
Cluster-31651.0	-1.48827	2.73906e-06	2.56272e-05	down	K00083 cinnamyl-alcohol dehydrogenase [EC:1.1.1.195] | (RefSeq) probable mannitol dehydrogenase (A)	ko00940: Phenylpropanoid biosynthesis; ko01100: Metabolic pathways; ko01110: Biosynthesis of secondary metabolites	probable mannitol dehydrogenase [Camellia sinensis]	MTDH_FRAAN RecName: Full=Probable mannitol dehydrogenase; EC=1.1.1.255; AltName: Full=NAD-dependent mannitol dehydrogenase;	GO:0046029,mannitol dehydrogenase activity; GO:0008270,zinc ion binding; GO:0071704,organic substance metabolic process; GO:0003674,molecular_function; GO:0003824,catalytic activity; GO:0016491,oxidoreductase activity; GO:0016614,oxidoreductase activity, acting on CH-OH group of donors; GO:0016616,oxidoreductase activity, acting on the CH-OH group of donors, NAD or NADP as acceptor; GO:0031320,he…
Cluster-33791.0	-1.48753	0.00234291	0.0118867	down	K01051 pectinesterase [EC:3.1.1.11] | (RefSeq) pectinesterase-like (A)	ko00040: Pentose and glucuronate interconversions; ko01100: Metabolic pathways	21 kDa protein-like [Camellia sinensis]	21KD_DAUCA RecName: Full=21 kDa protein; AltName: Full=1.2 protein; Flags: Precursor;	GO:0004857,enzyme inhibitor activity; GO:0003674,molecular_function; GO:0030234,enzyme regulator activity; GO:0098772,molecular function regulator activity
Cluster-14223.1	-1.4855	0.00487829	0.0224082	down	K13099 CD2 antigen cytoplasmic tail-binding protein 2 | (RefSeq) CD2 antigen cytoplasmic tail-binding protein 2 isoform X1 (A)	--	CD2 antigen cytoplasmic tail-binding protein 2 isoform X1 [Camellia sinensis]	--	GO:0005682,U5 snRNP; GO:0005575,cellular_component; GO:0005622,intracellular anatomical structure; GO:0005634,nucleus; GO:0030532,small nuclear ribonucleoprotein complex; GO:0032991,protein-containing complex; GO:0043226,organelle; GO:0043227,membrane-bounded organelle; GO:0043229,intracellular organelle; GO:0043231,intracellular membrane-bounded organelle; GO:0097525,spliceosomal snRNP complex; …
Cluster-24476.0	-1.48219	1.88226e-35	9.0995e-34	down	K01728 pectate lyase [EC:4.2.2.2] | (RefSeq) probable pectate lyase P59 (A)	ko00040: Pentose and glucuronate interconversions; ko01100: Metabolic pathways	hypothetical protein HYC85_029747 [Camellia sinensis]	PLY59_SOLLC RecName: Full=Probable pectate lyase P59; EC=4.2.2.2; Flags: Precursor;	GO:0046872,metal ion binding; GO:0030570,pectate lyase activity; GO:0045490,pectin catabolic process; GO:0003674,molecular_function; GO:0005488,binding; GO:0043167,ion binding; GO:0043169,cation binding; GO:0003824,catalytic activity; GO:0016829,lyase activity; GO:0016835,carbon-oxygen lyase activity; GO:0016837,carbon-oxygen lyase activity, acting on polysaccharides; GO:0000272,polysaccharide ca…
Cluster-36183.3	-1.48106	1.05563e-16	2.43631e-15	down	--	--	--	--	--
Cluster-44361.2	-1.47835	0.00767447	0.0329135	down	K09843 (+)-abscisic acid 8'-hydroxylase [EC:1.14.14.137] | (RefSeq) abscisic acid 8'-hydroxylase CYP707A2-like (A)	ko00906: Carotenoid biosynthesis; ko01110: Biosynthesis of secondary metabolites	abscisic acid 8'-hydroxylase CYP707A2-like [Camellia sinensis]	ABAH2_SOLLC RecName: Full=Abscisic acid 8'-hydroxylase CYP707A2 {ECO:0000305}; Short=ABA 8'-hydroxylase CYP707A2 {ECO:0000305}; Short=SlCYP707A2 {ECO:0000303|PubMed:25039074}; EC=1.14.14.137 {ECO:0000250|UniProtKB:Q949P1}; AltName: Full=Cytochrome P450 707A2 {ECO:0000303|PubMed:25039074};	GO:0016021,integral component of membrane; GO:0010295,(+)-abscisic acid 8'-hydroxylase activity; GO:0020037,heme binding; GO:0005506,iron ion binding; GO:0004497,monooxygenase activity; GO:0016491,oxidoreductase activity; GO:0016709,oxidoreductase activity, acting on paired donors, with incorporation or reduction of molecular oxygen, NAD(P)H as one donor, and incorporation of one atom of oxygen; …
Cluster-48137.1	-1.47677	3.64507e-16	8.23685e-15	down	--	--	photosynthetic NDH subunit of subcomplex B 2, chloroplastic-like [Camellia sinensis]	PNSB2_ARATH RecName: Full=Photosynthetic NDH subunit of subcomplex B 2, chloroplastic {ECO:0000303|PubMed:21785130}; Short=Protein PnsB2 {ECO:0000303|PubMed:21785130}; AltName: Full=NAD(P)H DEHYDROGENASE SUBUNIT 45 {ECO:0000303|PubMed:18974055}; AltName: Full=NDH-DEPENDENT CYCLIC ELECTRON FLOW 2 {ECO:0000303|PubMed:18785996}; Flags: Precursor;	GO:0009534,chloroplast thylakoid; GO:0009535,chloroplast thylakoid membrane; GO:0005737,cytoplasm; GO:0010598,NAD(P)H dehydrogenase complex (plastoquinone); GO:0030246,carbohydrate binding; GO:0047938,glucose-6-phosphate 1-epimerase activity; GO:0005975,carbohydrate metabolic process; GO:0009773,photosynthetic electron transport in photosystem I; GO:0003674,molecular_function; GO:0005488,binding;…
Cluster-53031.8	-1.47485	0.00104282	0.00583175	down	K01392 thimet oligopeptidase [EC:3.4.24.15] | (RefSeq) probable thimet oligopeptidase (A)	--	hypothetical protein HYC85_015456 [Camellia sinensis]	MPRO1_ARATH RecName: Full=Probable thimet oligopeptidase; EC=3.4.24.15; AltName: Full=Zincin-like metalloproteases-like protein 1;	GO:0005737,cytoplasm; GO:0046872,metal ion binding; GO:0004222,metalloendopeptidase activity; GO:0006518,peptide metabolic process; GO:0006508,proteolysis; GO:0003674,molecular_function; GO:0005488,binding; GO:0043167,ion binding; GO:0043169,cation binding; GO:0003824,catalytic activity; GO:0004175,endopeptidase activity; GO:0008233,peptidase activity; GO:0008237,metallopeptidase activity; GO:001…
Cluster-12203.2	-1.47119	1.82704e-298	1.22097e-295	down	--	--	--	--	--
Cluster-41012.0	-1.4709	8.74834e-05	0.000625571	down	--	--	--	--	--
Cluster-43327.0	-1.47069	2.67215e-12	4.65429e-11	down	K06617 raffinose synthase [EC:2.4.1.82] | (RefSeq) probable galactinol--sucrose galactosyltransferase 2 (A)	ko00052: Galactose metabolism; ko01100: Metabolic pathways	probable galactinol--sucrose galactosyltransferase 2 [Camellia sinensis]	RFS2_ARATH RecName: Full=Probable galactinol--sucrose galactosyltransferase 2; EC=2.4.1.82; AltName: Full=Protein SEED IMBIBITION 2; AltName: Full=Raffinose synthase 2;	GO:0009506,plasmodesma; GO:0016757,glycosyltransferase activity; GO:0052692,raffinose alpha-galactosidase activity; GO:0034484,raffinose catabolic process; GO:0006979,response to oxidative stress; GO:0003674,molecular_function; GO:0003824,catalytic activity; GO:0016740,transferase activity; GO:0004553,hydrolase activity, hydrolyzing O-glycosyl compounds; GO:0004557,alpha-galactosidase activity; G…
Cluster-43006.0	-1.4704	0.00514408	0.0234513	down	--	--	--	--	--
Cluster-10839.0	-1.46758	0.00481807	0.0221764	down	--	--	--	--	--
Cluster-44283.4	-1.46596	0.00539572	0.0244124	down	--	--	uncharacterized protein LOC114289607 isoform X5 [Camellia sinensis]	--	--
Cluster-9738.0	-1.46474	0.000936826	0.00530999	down	K11816 indole-3-pyruvate monooxygenase [EC:1.14.13.168] | (RefSeq) indole-3-pyruvate monooxygenase YUCCA6-like (A)	ko00380: Tryptophan metabolism; ko01100: Metabolic pathways	indole-3-pyruvate monooxygenase YUCCA6-like [Camellia sinensis]	YUC6_ARATH RecName: Full=Indole-3-pyruvate monooxygenase YUCCA6; EC=1.14.13.168; AltName: Full=Flavin-containing monooxygenase YUCCA6; AltName: Full=Protein HYPERTALL1;	GO:0005737,cytoplasm; GO:0050660,flavin adenine dinucleotide binding; GO:0103075,indole-3-pyruvate monooxygenase activity; GO:0004497,monooxygenase activity; GO:0004499,N,N-dimethylaniline monooxygenase activity; GO:0050661,NADP binding; GO:0009851,auxin biosynthetic process; GO:0000166,nucleotide binding; GO:0003674,molecular_function; GO:0005488,binding; GO:0036094,small molecule binding; GO:00…
Cluster-48371.10	-1.46444	0.0006266	0.00371634	down	--	--	uncharacterized protein LOC114308167 [Camellia sinensis]	--	GO:0016021,integral component of membrane; GO:0008270,zinc ion binding; GO:0003674,molecular_function; GO:0005488,binding; GO:0043167,ion binding; GO:0043169,cation binding; GO:0046872,metal ion binding; GO:0046914,transition metal ion binding; GO:0005575,cellular_component; GO:0016020,membrane; GO:0031224,intrinsic component of membrane; GO:0110165,cellular anatomical entity
Cluster-53352.0	-1.46402	1.33954e-14	2.76443e-13	down	K17911 beta-carotene isomerase [EC:5.2.1.14] | (RefSeq) beta-carotene isomerase D27, chloroplastic-like (A)	ko00906: Carotenoid biosynthesis; ko01110: Biosynthesis of secondary metabolites	beta-carotene isomerase D27, chloroplastic-like [Camellia sinensis]	D27_MEDTR RecName: Full=Beta-carotene isomerase D27, chloroplastic {ECO:0000305}; EC=5.2.1.14 {ECO:0000269|PubMed:26503135}; AltName: Full=Protein DWARF-27 {ECO:0000305}; Flags: Precursor;	GO:0009507,chloroplast; GO:0106365,beta-carotene isomerase activity; GO:0005506,iron ion binding; GO:0003674,molecular_function; GO:0003824,catalytic activity; GO:0016853,isomerase activity; GO:0016859,cis-trans isomerase activity; GO:0005488,binding; GO:0043167,ion binding; GO:0043169,cation binding; GO:0046872,metal ion binding; GO:0046914,transition metal ion binding; GO:0005575,cellular_compo…
Cluster-45346.7	-1.46303	0.00348243	0.0167823	down	K14709 solute carrier family 39 (zinc transporter), member 1/2/3 | (RefSeq) zinc transporter 4, chloroplastic (A)	--	zinc transporter 4, chloroplastic [Camellia sinensis]	ZIP4_ARATH RecName: Full=Zinc transporter 4, chloroplastic; AltName: Full=ZRT/IRT-like protein 4; Flags: Precursor;	GO:0009535,chloroplast thylakoid membrane; GO:0016021,integral component of membrane; GO:0016020,membrane; GO:0005886,plasma membrane; GO:0005385,zinc ion transmembrane transporter activity; GO:0071577,zinc ion transmembrane transport; GO:0003674,molecular_function; GO:0005215,transporter activity; GO:0008324,cation transmembrane transporter activity; GO:0015075,ion transmembrane transporter acti…
Cluster-36850.0	-1.46227	1.9546e-05	0.000159466	down	K06911 quercetin 2,3-dioxygenase [EC:1.13.11.24] | (RefSeq) pirin-like protein (A)	--	pirin-like protein [Camellia sinensis]	PIRL_SOLLC RecName: Full=Pirin-like protein;	GO:0005634,nucleus; GO:0005575,cellular_component; GO:0005622,intracellular anatomical structure; GO:0043226,organelle; GO:0043227,membrane-bounded organelle; GO:0043229,intracellular organelle; GO:0043231,intracellular membrane-bounded organelle; GO:0110165,cellular anatomical entity
Cluster-28199.0	-1.46073	3.83017e-44	2.30536e-42	down	--	--	uncharacterized protein LOC114279750 [Camellia sinensis]	--	GO:0016021,integral component of membrane; GO:0005575,cellular_component; GO:0016020,membrane; GO:0031224,intrinsic component of membrane; GO:0110165,cellular anatomical entity
Cluster-48522.1	-1.46016	2.22287e-148	5.64324e-146	down	K20069 adaptin ear-binding coat-associated protein 1/2 | (RefSeq) uncharacterized protein At1g03900 isoform X1 (A)	--	hypothetical protein TEA_000331 [Camellia sinensis var. sinensis]	Y1390_ARATH RecName: Full=Uncharacterized protein At1g03900;	GO:0030125,clathrin vesicle coat; GO:0042626,ATPase-coupled transmembrane transporter activity; GO:0006897,endocytosis; GO:0016192,vesicle-mediated transport; GO:0003674,molecular_function; GO:0005215,transporter activity; GO:0015399,primary active transmembrane transporter activity; GO:0022804,active transmembrane transporter activity; GO:0022857,transmembrane transporter activity; GO:0140657,AT…
Cluster-21618.0	-1.45942	5.37573e-05	0.00040166	down	--	--	FCS-Like Zinc finger 5-like [Camellia sinensis]	FLZ5_ARATH RecName: Full=FCS-Like Zinc finger 5 {ECO:0000303|PubMed:24901469};	GO:0005829,cytosol; GO:0005634,nucleus; GO:0019900,kinase binding; GO:0046872,metal ion binding; GO:0009749,response to glucose; GO:1905582,response to mannose; GO:0042594,response to starvation; GO:0009744,response to sucrose; GO:0003674,molecular_function; GO:0005488,binding; GO:0005515,protein binding; GO:0019899,enzyme binding; GO:0043167,ion binding; GO:0043169,cation binding; GO:0008150,bio…
Cluster-47336.1	-1.45565	0	0	down	K09490 endoplasmic reticulum chaperone BiP [EC:3.6.4.10] | (RefSeq) LOW QUALITY PROTEIN: luminal-binding protein 5-like (A)	ko03060: Protein export; ko04141: Protein processing in endoplasmic reticulum	hypothetical protein HYC85_022775 [Camellia sinensis]	BIP5_TOBAC RecName: Full=Luminal-binding protein 5; Short=BiP 5; AltName: Full=78 kDa glucose-regulated protein homolog 5; Short=GRP-78-5; Flags: Precursor;	GO:0005737,cytoplasm; GO:0034663,endoplasmic reticulum chaperone complex; GO:0005788,endoplasmic reticulum lumen; GO:0016020,membrane; GO:0005634,nucleus; GO:0005524,ATP binding; GO:0016887,ATP hydrolysis activity; GO:0140662,ATP-dependent protein folding chaperone; GO:0031072,heat shock protein binding; GO:0051787,misfolded protein binding; GO:0044183,protein folding chaperone; GO:0051082,unfold…
Cluster-38247.0	-1.45226	0.00486888	0.0223695	down	--	--	hypothetical protein HYC85_000572 [Camellia sinensis]	--	--
Cluster-52772.14	-1.45079	7.52388e-29	2.97053e-27	down	K13457 disease resistance protein RPM1 | (RefSeq) disease resistance protein RPM1-like (A)	ko04626: Plant-pathogen interaction	TMV resistance protein N-like isoform X2 [Camellia sinensis]	RUN1_VITRO RecName: Full=Disease resistance protein RUN1 {ECO:0000305}; AltName: Full=NAD(+) hydrolase RUN1; EC=3.2.2.6 {ECO:0000269|PubMed:31439792}; AltName: Full=NADP(+) hydrolase RUN1 {ECO:0000305}; EC=3.2.2.- {ECO:0000269|PubMed:31439792}; AltName: Full=Resistance to Uncinula necator protein {ECO:0000303|PubMed:24033846}; Short=MrRUN1 {ECO:0000303|PubMed:24033846};	GO:0005737,cytoplasm; GO:0005634,nucleus; GO:0043531,ADP binding; GO:0050135,NAD(P)+ nucleosidase activity; GO:0003953,NAD+ nucleosidase activity; GO:0061809,NAD+ nucleotidase, cyclic ADP-ribose generating; GO:0050832,defense response to fungus; GO:0019677,NAD catabolic process; GO:0043068,positive regulation of programmed cell death; GO:0007165,signal transduction; GO:0000166,nucleotide binding;…
Cluster-36040.0	-1.45013	4.80869e-08	5.60023e-07	down	K01772 protoporphyrin/coproporphyrin ferrochelatase [EC:4.98.1.1 4.99.1.9] | (RefSeq) ferrochelatase-2, chloroplastic-like (A)	ko00860: Porphyrin metabolism; ko01100: Metabolic pathways; ko01110: Biosynthesis of secondary metabolites; ko01240: Biosynthesis of cofactors	hypothetical protein HYC85_027238 [Camellia sinensis]	--	GO:0009507,chloroplast; GO:0004325,ferrochelatase activity; GO:0006783,heme biosynthetic process; GO:0003674,molecular_function; GO:0003824,catalytic activity; GO:0016829,lyase activity; GO:0006725,cellular aromatic compound metabolic process; GO:0006778,porphyrin-containing compound metabolic process; GO:0006779,porphyrin-containing compound biosynthetic process; GO:0006807,nitrogen compound met…
Cluster-32246.0	-1.4498	2.0184e-11	3.27579e-10	down	K16298 serine carboxypeptidase-like clade IV [EC:3.4.16.-] | (RefSeq) serine carboxypeptidase-like (A)	--	serine carboxypeptidase-like [Camellia sinensis]	CBP3_ORYSJ RecName: Full=Serine carboxypeptidase 3; EC=3.4.16.5; AltName: Full=Serine carboxypeptidase III; Flags: Precursor;	GO:0005773,vacuole; GO:0004185,serine-type carboxypeptidase activity; GO:0006508,proteolysis; GO:0003674,molecular_function; GO:0003824,catalytic activity; GO:0004180,carboxypeptidase activity; GO:0008233,peptidase activity; GO:0008236,serine-type peptidase activity; GO:0008238,exopeptidase activity; GO:0016787,hydrolase activity; GO:0017171,serine hydrolase activity; GO:0070008,serine-type exope…
Cluster-31937.0	-1.44936	9.67637e-09	1.23068e-07	down	--	--	hypothetical protein HYC85_019552 [Camellia sinensis]	UNC13_ARATH RecName: Full=Protein unc-13 homolog {ECO:0000305}; AltName: Full=Protein PROTON ATPASE TRANSLOCATION CONTROL 1 {ECO:0000303|PubMed:23896897};	GO:0005737,cytoplasm; GO:0005886,plasma membrane; GO:0009506,plasmodesma; GO:0072659,protein localization to plasma membrane; GO:0010118,stomatal movement; GO:0008104,protein localization; GO:0008150,biological_process; GO:0009987,cellular process; GO:0033036,macromolecule localization; GO:0051179,localization; GO:0051641,cellular localization; GO:0051668,localization within membrane; GO:0070727,…
Cluster-47687.1	-1.44817	0.00804134	0.0342541	down	K02863 large subunit ribosomal protein L1 | (RefSeq) uncharacterized protein LOC114278017 (A)	ko03010: Ribosome	uncharacterized protein LOC102629445 [Citrus sinensis]	POLR2_ARATH RecName: Full=Retrovirus-related Pol polyprotein from transposon RE2; AltName: Full=Retro element 2 {ECO:0000303|PubMed:10689195}; Short=AtRE2 {ECO:0000303|PubMed:10689195}; Includes: RecName: Full=Protease RE2; EC=3.4.23.-; Includes: RecName: Full=Reverse transcriptase RE2; EC=2.7.7.49; Includes: RecName: Full=Endonuclease RE2;	GO:0004190,aspartic-type endopeptidase activity; GO:0004519,endonuclease activity; GO:0046872,metal ion binding; GO:0003676,nucleic acid binding; GO:0003964,RNA-directed DNA polymerase activity; GO:0015074,DNA integration; GO:0006310,DNA recombination; GO:0006508,proteolysis; GO:0003674,molecular_function; GO:0003824,catalytic activity; GO:0004175,endopeptidase activity; GO:0008233,peptidase acti…
Cluster-43901.4	-1.44577	8.86475e-05	0.000632801	down	--	--	uncharacterized protein LOC114295644 isoform X3 [Camellia sinensis]	--	GO:0016021,integral component of membrane; GO:0005575,cellular_component; GO:0016020,membrane; GO:0031224,intrinsic component of membrane; GO:0110165,cellular anatomical entity
Cluster-39537.0	-1.4456	0.000313848	0.00199975	down	K14570 RNA exonuclease [EC:3.1.-.-] | (RefSeq) small RNA degrading nuclease 1-like isoform X1 (A)	ko03008: Ribosome biogenesis in eukaryotes	small RNA degrading nuclease 1-like isoform X3 [Camellia sinensis]	SDN1_ARATH RecName: Full=Small RNA degrading nuclease 1; EC=3.1.-.-;	GO:0005634,nucleus; GO:0008408,3'-5' exonuclease activity; GO:0000175,3'-5'-exoribonuclease activity; GO:0044748,3'-5'-exoribonuclease activity involved in mature miRNA 3'-end processing; GO:0004527,exonuclease activity; GO:0035198,miRNA binding; GO:0010587,miRNA catabolic process; GO:0003674,molecular_function; GO:0003824,catalytic activity; GO:0004518,nuclease activity; GO:0016787,hydrolase act…
Cluster-16046.0	-1.4451	0.00101948	0.00571598	down	--	--	--	--	GO:0005634,nucleus; GO:0046983,protein dimerization activity; GO:0006355,regulation of DNA-templated transcription; GO:0003674,molecular_function; GO:0005488,binding; GO:0005515,protein binding; GO:0006139,nucleobase-containing compound metabolic process; GO:0006351,DNA-templated transcription; GO:0006725,cellular aromatic compound metabolic process; GO:0006807,nitrogen compound metabolic process…
Cluster-42885.0	-1.4441	0.000483739	0.00294593	down	K23877 xyloglucan O-acetyltransferase | (RefSeq) protein ALTERED XYLOGLUCAN 4-like (A)	--	hypothetical protein HYC85_019389 [Camellia sinensis]	TBL11_ARATH RecName: Full=Protein trichome birefringence-like 11;	GO:0005794,Golgi apparatus; GO:0016021,integral component of membrane; GO:0016413,O-acetyltransferase activity; GO:0003674,molecular_function; GO:0003824,catalytic activity; GO:0008374,O-acyltransferase activity; GO:0016407,acetyltransferase activity; GO:0016740,transferase activity; GO:0016746,acyltransferase activity; GO:0016747,acyltransferase activity, transferring groups other than amino-acy…
Cluster-53026.0	-1.44281	0.00567936	0.0254876	down	K18045 tyrosine-protein phosphatase SIW14 [EC:3.1.3.48] | (RefSeq) probable tyrosine-protein phosphatase DSP4 isoform X1 (A)	--	probable tyrosine-protein phosphatase DSP4 isoform X4 [Camellia sinensis]	DSP1_ARATH RecName: Full=Tyrosine-protein phosphatase DSP1 {ECO:0000305}; EC=3.1.3.48 {ECO:0000255|PROSITE-ProRule:PRU10044, ECO:0000269|PubMed:18433060, ECO:0000269|PubMed:21409566}; AltName: Full=Protein PLANT AND FUNGI ATYPICAL DUAL-SPECIFICITY PHOSPHATASE 1 {ECO:0000303|PubMed:21409566}; Short=AtPFA-DSP1 {ECO:0000303|PubMed:21409566}; AltName: Full=Tyrosine-protein phosphatase At1g05000 {ECO:…	GO:0005737,cytoplasm; GO:0016791,phosphatase activity; GO:0004725,protein tyrosine phosphatase activity; GO:0008138,protein tyrosine/serine/threonine phosphatase activity; GO:0006470,protein dephosphorylation; GO:0003674,molecular_function; GO:0003824,catalytic activity; GO:0016787,hydrolase activity; GO:0016788,hydrolase activity, acting on ester bonds; GO:0042578,phosphoric ester hydrolase acti…
Cluster-28910.1	-1.44149	0.00186167	0.0097488	down	--	--	--	--	--
Cluster-54502.4	-1.44052	0.00820743	0.0348212	down	K09753 cinnamoyl-CoA reductase [EC:1.2.1.44] | (RefSeq) LOW QUALITY PROTEIN: cinnamoyl-CoA reductase 1-like (A)	ko00940: Phenylpropanoid biosynthesis; ko01100: Metabolic pathways; ko01110: Biosynthesis of secondary metabolites	cinnamoyl-CoA reductase 2-like isoform X1 [Camellia sinensis]	CCR1_PETHY RecName: Full=Cinnamoyl-CoA reductase 1 {ECO:0000303|PubMed:24985707, ECO:0000303|PubMed:25217505}; Short=PhCCR1 {ECO:0000303|PubMed:24985707, ECO:0000303|PubMed:25217505}; EC=1.2.1.44 {ECO:0000250|UniProtKB:Q9S9N9}; AltName: Full=Coniferylaldehyde synthase {ECO:0000305}; EC=1.2.1.- {ECO:0000269|PubMed:24985707, ECO:0000269|PubMed:25217505};	GO:0005737,cytoplasm; GO:0016621,cinnamoyl-CoA reductase activity; GO:0000166,nucleotide binding; GO:0007623,circadian rhythm; GO:0010597,green leaf volatile biosynthetic process; GO:0009809,lignin biosynthetic process; GO:0009699,phenylpropanoid biosynthetic process; GO:0003674,molecular_function; GO:0003824,catalytic activity; GO:0016491,oxidoreductase activity; GO:0016620,oxidoreductase activi…
Cluster-30058.15	-1.44011	4.73123e-05	0.000357442	down	K15095 (+)-neomenthol dehydrogenase [EC:1.1.1.208] | (RefSeq) (+)-neomenthol dehydrogenase-like isoform X1 (A)	ko00902: Monoterpenoid biosynthesis; ko01110: Biosynthesis of secondary metabolites	(+)-neomenthol dehydrogenase-like isoform X2 [Camellia sinensis]	SDR1_ARATH RecName: Full=(+)-neomenthol dehydrogenase {ECO:0000303|PubMed:18599651}; EC=1.1.1.- {ECO:0000269|PubMed:21169366}; EC=1.1.1.208 {ECO:0000269|PubMed:18599651}; AltName: Full=Menthone:neomenthol reductase; AltName: Full=Short-chain dehydrogenase/reductase 1; Short=AtSDR1;	GO:0005737,cytoplasm; GO:0047501,(+)-neomenthol dehydrogenase activity; GO:0006952,defense response; GO:0003674,molecular_function; GO:0003824,catalytic activity; GO:0016491,oxidoreductase activity; GO:0016614,oxidoreductase activity, acting on CH-OH group of donors; GO:0016616,oxidoreductase activity, acting on the CH-OH group of donors, NAD or NADP as acceptor; GO:0006950,response to stress; GO…
Cluster-41115.8	-1.43841	0.00212516	0.0109321	down	K21362 galactolipid galactosyltransferase [EC:2.4.1.184] | (RefSeq) beta-glucosidase-like SFR2, chloroplastic (A)	ko00561: Glycerolipid metabolism; ko01100: Metabolic pathways	beta-glucosidase-like SFR2, chloroplastic [Camellia sinensis]	SFR2_ORYSJ RecName: Full=Beta-glucosidase-like SFR2, chloroplastic {ECO:0000303|PubMed:15258268}; EC=2.4.1.184 {ECO:0000250|UniProtKB:Q93Y07}; AltName: Full=Beta-glucosidase 36 {ECO:0000303|PubMed:17196101}; Short=Os11bglu36 {ECO:0000303|PubMed:17196101}; AltName: Full=Protein SENSITIVE TO FREEZING 2 {ECO:0000303|PubMed:15258268}; Short=OsSFR2 {ECO:0000303|PubMed:15258268};	GO:0009707,chloroplast outer membrane; GO:0102996,beta,beta digalactosyldiacylglycerol galactosyltransferase activity; GO:0033907,beta-D-fucosidase activity; GO:0004565,beta-galactosidase activity; GO:0008422,beta-glucosidase activity; GO:0046480,galactolipid galactosyltransferase activity; GO:0005975,carbohydrate metabolic process; GO:0003674,molecular_function; GO:0003824,catalytic activity; GO…
Cluster-44730.0	-1.43782	0.00319329	0.0155617	down	--	--	--	--	--
Cluster-42351.1	-1.43778	0.000108799	0.000764876	down	K09338 homeobox-leucine zipper protein | (RefSeq) homeobox-leucine zipper protein MERISTEM L1-like (A)	--	homeobox-leucine zipper protein MERISTEM L1-like [Camellia sinensis]	PDF2_ARATH RecName: Full=Homeobox-leucine zipper protein PROTODERMAL FACTOR 2 {ECO:0000303|PubMed:12505995}; AltName: Full=HD-ZIP protein PDF2 {ECO:0000303|PubMed:12505995}; AltName: Full=Homeodomain transcription factor PDF2 {ECO:0000303|PubMed:12505995};	GO:0005634,nucleus; GO:0003677,DNA binding; GO:0003700,DNA-binding transcription factor activity; GO:0000981,DNA-binding transcription factor activity, RNA polymerase II-specific; GO:0008289,lipid binding; GO:0000976,transcription cis-regulatory region binding; GO:0048825,cotyledon development; GO:0009913,epidermal cell differentiation; GO:0048497,maintenance of floral organ identity; GO:2000033,…
Cluster-43751.5	-1.43756	0.000455503	0.00279609	down	K00128 aldehyde dehydrogenase (NAD+) [EC:1.2.1.3] | (RefSeq) aldehyde dehydrogenase family 3 member F1-like (A)	ko00010: Glycolysis / Gluconeogenesis; ko00053: Ascorbate and aldarate metabolism; ko00071: Fatty acid degradation; ko00280: Valine, leucine and isoleucine degradation; ko00310: Lysine degradation; ko00330: Arginine and proline metabolism; ko00340: Histidine metabolism; ko00380: Tryptophan metabolism; ko00410: beta-Alanine metabolism; ko00561: Glycerolipid metabolism; ko00620: Pyruvate metabolism…	aldehyde dehydrogenase family 3 member F1-like [Camellia sinensis]	AL3F1_ARATH RecName: Full=Aldehyde dehydrogenase family 3 member F1; EC=1.2.1.3;	GO:0005737,cytoplasm; GO:0005783,endoplasmic reticulum; GO:0005886,plasma membrane; GO:0004029,aldehyde dehydrogenase (NAD+) activity; GO:0043878,glyceraldehyde-3-phosphate dehydrogenase (NAD+) (non-phosphorylating) activity; GO:0006081,cellular aldehyde metabolic process; GO:0003674,molecular_function; GO:0003824,catalytic activity; GO:0004030,aldehyde dehydrogenase [NAD(P)+] activity; GO:001649…
Cluster-33645.0	-1.43691	0.000961337	0.00543291	down	--	--	--	--	--
Cluster-21579.0	-1.43649	0.00510737	0.023305	down	--	--	protein NUCLEAR FUSION DEFECTIVE 4-like [Camellia sinensis]	NFD4_ARATH RecName: Full=Protein NUCLEAR FUSION DEFECTIVE 4 {ECO:0000303|PubMed:16698901};	GO:0016021,integral component of membrane; GO:0016020,membrane; GO:0005739,mitochondrion; GO:0000741,karyogamy; GO:0010197,polar nucleus fusion; GO:0009651,response to salt stress; GO:0006996,organelle organization; GO:0006997,nucleus organization; GO:0008150,biological_process; GO:0009987,cellular process; GO:0016043,cellular component organization; GO:0048284,organelle fusion; GO:0071840,cellul…
Cluster-19872.0	-1.43608	0.00010623	0.000748552	down	--	--	hypothetical protein TEA_027004 [Camellia sinensis var. sinensis]	--	GO:0005634,nucleus; GO:0010112,regulation of systemic acquired resistance; GO:0002831,regulation of response to biotic stimulus; GO:0006950,response to stress; GO:0006952,defense response; GO:0008150,biological_process; GO:0009605,response to external stimulus; GO:0009607,response to biotic stimulus; GO:0009627,systemic acquired resistance; GO:0031347,regulation of defense response; GO:0032101,re…
Cluster-44656.7	-1.43539	2.70461e-05	0.000214645	down	--	--	zinc finger CCCH domain-containing protein 18-like isoform X2 [Camellia sinensis]	C3H18_ARATH RecName: Full=Zinc finger CCCH domain-containing protein 18; Short=AtC3H18; EC=3.1.-.-;	GO:0003677,DNA binding; GO:0046872,metal ion binding; GO:0004518,nuclease activity; GO:0003723,RNA binding; GO:0003674,molecular_function; GO:0003676,nucleic acid binding; GO:0005488,binding; GO:0097159,organic cyclic compound binding; GO:1901363,heterocyclic compound binding; GO:0043167,ion binding; GO:0043169,cation binding; GO:0003824,catalytic activity; GO:0016787,hydrolase activity; GO:00167…
Cluster-35110.0	-1.43502	1.18914e-10	1.80851e-09	down	--	--	kinase-interacting protein 1-like [Camellia sinensis]	KIP1_PETIN RecName: Full=Kinase-interacting protein 1 {ECO:0000303|PubMed:11500547};	GO:0005737,cytoplasm; GO:0003779,actin binding; GO:0003674,molecular_function; GO:0005488,binding; GO:0005515,protein binding; GO:0008092,cytoskeletal protein binding; GO:0005575,cellular_component; GO:0005622,intracellular anatomical structure; GO:0110165,cellular anatomical entity
Cluster-8793.0	-1.43352	0.00226652	0.0115533	down	K17398 DNA (cytosine-5)-methyltransferase 3A [EC:2.1.1.37] | (RefSeq) uncharacterized protein LOC114313042 (A)	ko00270: Cysteine and methionine metabolism; ko01100: Metabolic pathways	hypothetical protein TEA_012980 [Camellia sinensis var. sinensis]	--	GO:0016021,integral component of membrane; GO:0046872,metal ion binding; GO:0004222,metalloendopeptidase activity; GO:0006508,proteolysis; GO:0003674,molecular_function; GO:0005488,binding; GO:0043167,ion binding; GO:0043169,cation binding; GO:0003824,catalytic activity; GO:0004175,endopeptidase activity; GO:0008233,peptidase activity; GO:0008237,metallopeptidase activity; GO:0016787,hydrolase ac…
Cluster-48137.3	-1.43137	0.00271902	0.0135394	down	--	--	uncharacterized protein LOC114323050 isoform X3 [Camellia sinensis]	--	GO:0003824,catalytic activity; GO:0003674,molecular_function
Cluster-51678.1	-1.43135	0.000277172	0.00179014	down	K09264 MADS-box transcription factor, plant | (RefSeq) floral homeotic protein AGAMOUS-like (A)	--	MADS-box protein SOC1-like isoform X2 [Camellia sinensis]	SOC1_ARATH RecName: Full=MADS-box protein SOC1 {ECO:0000303|PubMed:15805477, ECO:0000303|PubMed:17428825, ECO:0000303|PubMed:18339670}; AltName: Full=Agamous-like MADS-box protein AGL20 {ECO:0000303|PubMed:10995392, ECO:0000303|PubMed:11123798}; AltName: Full=Protein SUPPRESSOR OF CONSTANS OVEREXPRESSION 1 {ECO:0000303|PubMed:15805477, ECO:0000303|PubMed:17428825, ECO:0000303|PubMed:18339670};	GO:0005737,cytoplasm; GO:0005634,nucleus; GO:0003700,DNA-binding transcription factor activity; GO:0000981,DNA-binding transcription factor activity, RNA polymerase II-specific; GO:0046983,protein dimerization activity; GO:0000978,RNA polymerase II cis-regulatory region sequence-specific DNA binding; GO:0030154,cell differentiation; GO:0009908,flower development; GO:0010077,maintenance of inflore…
Cluster-3692.0	-1.4299	0.00779314	0.033372	down	--	--	unnamed protein product [Cuscuta campestris]	--	--
Cluster-33587.0	-1.42935	3.27402e-13	6.08016e-12	down	--	--	uncharacterized protein At5g65660-like [Camellia sinensis]	Y5566_ARATH RecName: Full=Uncharacterized protein At5g65660;	GO:0016021,integral component of membrane; GO:0005575,cellular_component; GO:0016020,membrane; GO:0031224,intrinsic component of membrane; GO:0110165,cellular anatomical entity
Cluster-31066.0	-1.42932	0.00010904	0.000766331	down	--	--	hypothetical protein TEA_019029 [Camellia sinensis var. sinensis]	--	GO:0016021,integral component of membrane; GO:0005575,cellular_component; GO:0016020,membrane; GO:0031224,intrinsic component of membrane; GO:0110165,cellular anatomical entity
Cluster-42564.0	-1.42876	0.00311893	0.0152385	down	K15378 solute carrier family 45, member 1/2/4 | (RefSeq) sucrose transport protein-like (A)	--	sucrose transport protein-like [Camellia sinensis]	SUT_SPIOL RecName: Full=Sucrose transport protein; AltName: Full=Sucrose permease; AltName: Full=Sucrose-proton symporter;	GO:0005887,integral component of plasma membrane; GO:0008515,sucrose transmembrane transporter activity; GO:0015293,symporter activity; GO:0005985,sucrose metabolic process; GO:0003674,molecular_function; GO:0005215,transporter activity; GO:0015144,carbohydrate transmembrane transporter activity; GO:0015154,disaccharide transmembrane transporter activity; GO:0015157,oligosaccharide transmembrane …
Cluster-22847.2	-1.42693	0.000230549	0.00151509	down	K15918 D-glycerate 3-kinase [EC:2.7.1.31] | (RefSeq) D-glycerate 3-kinase, chloroplastic-like (A)	ko00260: Glycine, serine and threonine metabolism; ko00561: Glycerolipid metabolism; ko00630: Glyoxylate and dicarboxylate metabolism; ko01100: Metabolic pathways; ko01110: Biosynthesis of secondary metabolites; ko01200: Carbon metabolism	D-glycerate 3-kinase, chloroplastic-like [Camellia sinensis]	GLYK_ARATH RecName: Full=D-glycerate 3-kinase, chloroplastic {ECO:0000305}; Short=AtGLYK {ECO:0000303|PubMed:15980259}; EC=2.7.1.31 {ECO:0000269|PubMed:15980259}; Flags: Precursor;	GO:0009507,chloroplast; GO:0009941,chloroplast envelope; GO:0009570,chloroplast stroma; GO:0005737,cytoplasm; GO:0005739,mitochondrion; GO:0005524,ATP binding; GO:0008887,glycerate kinase activity; GO:0009854,oxidative photosynthetic carbon pathway; GO:0016310,phosphorylation; GO:0009853,photorespiration; GO:0000166,nucleotide binding; GO:0003674,molecular_function; GO:0005488,binding; GO:0017076…
Cluster-33773.0	-1.42328	0.000149718	0.00102141	down	--	--	--	--	--
Cluster-43327.2	-1.42212	0.000164201	0.00111171	down	K06617 raffinose synthase [EC:2.4.1.82] | (RefSeq) probable galactinol--sucrose galactosyltransferase 2 isoform X1 (A)	ko00052: Galactose metabolism; ko01100: Metabolic pathways	hypothetical protein HYC85_018184 [Camellia sinensis]	RFS2_ARATH RecName: Full=Probable galactinol--sucrose galactosyltransferase 2; EC=2.4.1.82; AltName: Full=Protein SEED IMBIBITION 2; AltName: Full=Raffinose synthase 2;	GO:0009506,plasmodesma; GO:0016757,glycosyltransferase activity; GO:0052692,raffinose alpha-galactosidase activity; GO:0034484,raffinose catabolic process; GO:0006979,response to oxidative stress; GO:0003674,molecular_function; GO:0003824,catalytic activity; GO:0016740,transferase activity; GO:0004553,hydrolase activity, hydrolyzing O-glycosyl compounds; GO:0004557,alpha-galactosidase activity; G…
Cluster-43954.0	-1.42004	0.00320631	0.0156151	down	--	--	trihelix transcription factor GT-2 [Camellia sinensis]	DF1_ARATH RecName: Full=Trihelix transcription factor DF1 {ECO:0000303|PubMed:22735692};	GO:0005634,nucleus; GO:0003700,DNA-binding transcription factor activity; GO:0000976,transcription cis-regulatory region binding; GO:0019760,glucosinolate metabolic process; GO:0010192,mucilage biosynthetic process; GO:0006355,regulation of DNA-templated transcription; GO:0003674,molecular_function; GO:0140110,transcription regulator activity; GO:0001067,transcription regulatory region nucleic ac…
Cluster-46482.3	-1.41919	0.00514757	0.0234602	down	K11755 phosphoribosyl-AMP cyclohydrolase / phosphoribosyl-ATP pyrophosphohydrolase [EC:3.5.4.19 3.6.1.31] | (RefSeq) histidine biosynthesis bifunctional protein hisIE, chloroplastic-like (A)	ko00340: Histidine metabolism; ko01100: Metabolic pathways; ko01110: Biosynthesis of secondary metabolites; ko01230: Biosynthesis of amino acids	hypothetical protein LOK49_LG08G02498 [Camellia lanceoleosa]	--	--
Cluster-50322.20	-1.41717	0.00704605	0.0306083	down	--	--	7-methyl-GTP pyrophosphatase-like isoform X1 [Camellia sinensis]	--	GO:0047429,nucleoside triphosphate diphosphatase activity; GO:0003674,molecular_function; GO:0003824,catalytic activity; GO:0016462,pyrophosphatase activity; GO:0016787,hydrolase activity; GO:0016817,hydrolase activity, acting on acid anhydrides; GO:0016818,hydrolase activity, acting on acid anhydrides, in phosphorus-containing anhydrides
Cluster-35205.3	-1.41482	3.02524e-05	0.000237565	down	K13424 WRKY transcription factor 33 | (RefSeq) WRKY transcription factor WRKY24-like (A)	ko04016: MAPK signaling pathway - plant; ko04626: Plant-pathogen interaction	putative WRKY transcription factor 4 [Camellia lanceoleosa]	WRKY3_ARATH RecName: Full=Probable WRKY transcription factor 3; AltName: Full=WRKY DNA-binding protein 3;	GO:0005634,nucleus; GO:0003700,DNA-binding transcription factor activity; GO:0000976,transcription cis-regulatory region binding; GO:0003674,molecular_function; GO:0140110,transcription regulator activity; GO:0001067,transcription regulatory region nucleic acid binding; GO:0003676,nucleic acid binding; GO:0003677,DNA binding; GO:0003690,double-stranded DNA binding; GO:0005488,binding; GO:0043565,…
Cluster-48250.2	-1.41435	0.00219415	0.0112286	down	K05387 glutamate receptor, ionotropic, plant | (RefSeq) glutamate receptor 3.6-like (A)	--	hypothetical protein TEA_027533 [Camellia sinensis var. sinensis]	GLR36_ARATH RecName: Full=Glutamate receptor 3.6; AltName: Full=Ligand-gated ion channel 3.6; Flags: Precursor;	GO:0016021,integral component of membrane; GO:0005886,plasma membrane; GO:0005262,calcium channel activity; GO:0008066,glutamate receptor activity; GO:0015276,ligand-gated ion channel activity; GO:0038023,signaling receptor activity; GO:0006816,calcium ion transport; GO:0019722,calcium-mediated signaling; GO:0007267,cell-cell signaling; GO:0071230,cellular response to amino acid stimulus; GO:0009…
Cluster-43327.1	-1.41434	8.07964e-14	1.58602e-12	down	K06617 raffinose synthase [EC:2.4.1.82] | (RefSeq) probable galactinol--sucrose galactosyltransferase 2 (A)	ko00052: Galactose metabolism; ko01100: Metabolic pathways	probable galactinol--sucrose galactosyltransferase 2 [Camellia sinensis]	RFS2_ARATH RecName: Full=Probable galactinol--sucrose galactosyltransferase 2; EC=2.4.1.82; AltName: Full=Protein SEED IMBIBITION 2; AltName: Full=Raffinose synthase 2;	GO:0009506,plasmodesma; GO:0016757,glycosyltransferase activity; GO:0052692,raffinose alpha-galactosidase activity; GO:0034484,raffinose catabolic process; GO:0006979,response to oxidative stress; GO:0003674,molecular_function; GO:0003824,catalytic activity; GO:0016740,transferase activity; GO:0004553,hydrolase activity, hydrolyzing O-glycosyl compounds; GO:0004557,alpha-galactosidase activity; G…
Cluster-40101.0	-1.41371	1.91606e-07	2.08321e-06	down	K15601 [histone H3]-dimethyl-L-lysine9 demethylase [EC:1.14.11.65] | (RefSeq) lysine-specific demethylase JMJ25-like (A)	--	growth-regulating factor 10-like isoform X1 [Camellia sinensis]	GRF10_ORYSJ RecName: Full=Growth-regulating factor 10; Short=OsGRF10; AltName: Full=Transcription activator GRF10;	GO:0005634,nucleus; GO:0005524,ATP binding; GO:0032502,developmental process; GO:0006355,regulation of DNA-templated transcription; GO:0006351,DNA-templated transcription; GO:0000166,nucleotide binding; GO:0003674,molecular_function; GO:0005488,binding; GO:0017076,purine nucleotide binding; GO:0030554,adenyl nucleotide binding; GO:0032553,ribonucleotide binding; GO:0032555,purine ribonucleotide b…
Cluster-54506.3	-1.41357	5.71267e-30	2.35787e-28	down	K06268 serine/threonine-protein phosphatase 2B regulatory subunit | (RefSeq) calcineurin subunit B-like (A)	--	calcineurin subunit B-like [Camellia sinensis]	--	GO:0005509,calcium ion binding; GO:0003674,molecular_function; GO:0005488,binding; GO:0043167,ion binding; GO:0043169,cation binding; GO:0046872,metal ion binding
Cluster-12348.6	-1.413	3.94989e-08	4.65123e-07	down	--	--	hypothetical protein TEA_019745 [Camellia sinensis var. sinensis]	CRPM2_ARATH RecName: Full=Cold-regulated 413 plasma membrane protein 2; Short=AtCOR413-PM2;	GO:0016021,integral component of membrane; GO:0000325,plant-type vacuole; GO:0005886,plasma membrane; GO:0005575,cellular_component; GO:0016020,membrane; GO:0031224,intrinsic component of membrane; GO:0110165,cellular anatomical entity; GO:0005622,intracellular anatomical structure; GO:0005737,cytoplasm; GO:0005773,vacuole; GO:0043226,organelle; GO:0043227,membrane-bounded organelle; GO:0043229,i…
Cluster-46259.3	-1.41296	1.18051e-07	1.3197e-06	down	K16055 trehalose 6-phosphate synthase/phosphatase [EC:2.4.1.15 3.1.3.12] | (RefSeq) probable alpha,alpha-trehalose-phosphate synthase [UDP-forming] 7 (A)	ko00500: Starch and sucrose metabolism; ko01100: Metabolic pathways; ko01110: Biosynthesis of secondary metabolites	probable alpha,alpha-trehalose-phosphate synthase [UDP-forming]	TPS7_ARATH RecName: Full=Probable alpha,alpha-trehalose-phosphate synthase [UDP-forming] 7; EC=2.4.1.15; AltName: Full=Trehalose-6-phosphate synthase 7; Short=AtTPS7;	GO:0016757,glycosyltransferase activity; GO:0005992,trehalose biosynthetic process; GO:0070413,trehalose metabolism in response to stress; GO:0003674,molecular_function; GO:0003824,catalytic activity; GO:0016740,transferase activity; GO:0005975,carbohydrate metabolic process; GO:0005984,disaccharide metabolic process; GO:0005991,trehalose metabolic process; GO:0008150,biological_process; GO:00081…
Cluster-20312.0	-1.41142	0.00837741	0.0354233	down	--	--	--	--	--
Cluster-23898.8	-1.41069	0.00612438	0.0271867	down	K01681 aconitate hydratase [EC:4.2.1.3] | (RefSeq) aconitate hydratase, cytoplasmic-like (A)	ko00020: Citrate cycle (TCA cycle); ko00630: Glyoxylate and dicarboxylate metabolism; ko01100: Metabolic pathways; ko01110: Biosynthesis of secondary metabolites; ko01200: Carbon metabolism; ko01210: 2-Oxocarboxylic acid metabolism; ko01230: Biosynthesis of amino acids	aconitate hydratase, cytoplasmic-like [Camellia sinensis]	ACO3M_ARATH RecName: Full=Aconitate hydratase 3, mitochondrial {ECO:0000303|PubMed:25061985}; Short=Aconitase 3 {ECO:0000303|PubMed:25061985}; Short=mACO1 {ECO:0000303|PubMed:24296071}; EC=4.2.1.3 {ECO:0000250|UniProtKB:P19414}; AltName: Full=Citrate hydro-lyase 3 {ECO:0000303|PubMed:25061985}; Flags: Precursor;	GO:0009507,chloroplast; GO:0009570,chloroplast stroma; GO:0005737,cytoplasm; GO:0005829,cytosol; GO:0005739,mitochondrion; GO:0009505,plant-type cell wall; GO:0000325,plant-type vacuole; GO:0051539,4 iron, 4 sulfur cluster binding; GO:0003994,aconitate hydratase activity; GO:0005524,ATP binding; GO:0047780,citrate dehydratase activity; GO:0005507,copper ion binding; GO:0030350,iron-responsive ele…
Cluster-28678.0	-1.40635	0.00937358	0.0389613	down	--	--	--	--	--
Cluster-53175.1	-1.40405	3.95513e-25	1.36575e-23	down	--	--	uncharacterized protein LOC114314525 [Camellia sinensis]	--	--
Cluster-33662.0	-1.4018	0.00354553	0.0170317	down	--	--	putative pentatricopeptide repeat-containing protein At5g43820 [Camellia sinensis]	PP416_ARATH RecName: Full=Putative pentatricopeptide repeat-containing protein At5g43820;	--
Cluster-44520.3	-1.40089	8.45706e-06	7.33144e-05	down	K00688 glycogen phosphorylase [EC:2.4.1.1] | (RefSeq) alpha-glucan phosphorylase, H isozyme (A)	ko00500: Starch and sucrose metabolism; ko01100: Metabolic pathways; ko01110: Biosynthesis of secondary metabolites	hypothetical protein HYC85_023839 [Camellia sinensis]	PHSH_SOLTU RecName: Full=Alpha-glucan phosphorylase, H isozyme; EC=2.4.1.1; AltName: Full=Starch phosphorylase H;	GO:0005737,cytoplasm; GO:0008184,glycogen phosphorylase activity; GO:0102250,linear malto-oligosaccharide phosphorylase activity; GO:0030170,pyridoxal phosphate binding; GO:0102499,SHG alpha-glucan phosphorylase activity; GO:0005980,glycogen catabolic process; GO:0003674,molecular_function; GO:0003824,catalytic activity; GO:0004645,1,4-alpha-oligoglucan phosphorylase activity; GO:0016740,transfer…
Cluster-50822.6	-1.40032	0.0081608	0.034659	down	K14595 abscisate beta-glucosyltransferase [EC:2.4.1.263] | (RefSeq) abscisate beta-glucosyltransferase-like (A)	ko00906: Carotenoid biosynthesis; ko01100: Metabolic pathways; ko01110: Biosynthesis of secondary metabolites	uncharacterized protein LOC114306057 [Camellia sinensis]	POLX_TOBAC RecName: Full=Retrovirus-related Pol polyprotein from transposon TNT 1-94; Includes: RecName: Full=Protease; EC=3.4.23.-; Includes: RecName: Full=Reverse transcriptase; EC=2.7.7.49; Includes: RecName: Full=Endonuclease;	GO:0004190,aspartic-type endopeptidase activity; GO:0004519,endonuclease activity; GO:0003676,nucleic acid binding; GO:0003964,RNA-directed DNA polymerase activity; GO:0008270,zinc ion binding; GO:0015074,DNA integration; GO:0006508,proteolysis; GO:0003674,molecular_function; GO:0003824,catalytic activity; GO:0004175,endopeptidase activity; GO:0008233,peptidase activity; GO:0016787,hydrolase acti…
Cluster-52899.8	-1.39972	0.0038732	0.0183746	down	K00901 diacylglycerol kinase (ATP) [EC:2.7.1.107] | (RefSeq) diacylglycerol kinase 2 (A)	ko00561: Glycerolipid metabolism; ko00564: Glycerophospholipid metabolism; ko01100: Metabolic pathways; ko01110: Biosynthesis of secondary metabolites; ko04070: Phosphatidylinositol signaling system	diacylglycerol kinase 2 [Camellia sinensis]	DGK2_ARATH RecName: Full=Diacylglycerol kinase 2 {ECO:0000303|PubMed:14665624}; Short=AtDGK2 {ECO:0000303|PubMed:14665624}; Short=DAG kinase 2 {ECO:0000305}; EC=2.7.1.107 {ECO:0000269|PubMed:14665624}; AltName: Full=Diglyceride kinase 2 {ECO:0000305}; Short=DGK 2 {ECO:0000305};	GO:0005783,endoplasmic reticulum; GO:0005524,ATP binding; GO:0004143,diacylglycerol kinase activity; GO:0046872,metal ion binding; GO:0003951,NAD+ kinase activity; GO:0006952,defense response; GO:0048366,leaf development; GO:0016310,phosphorylation; GO:0007205,protein kinase C-activating G protein-coupled receptor signaling pathway; GO:0009409,response to cold; GO:0009611,response to wounding; GO…
Cluster-45631.4	-1.3996	0.00139885	0.00759382	down	K10661 E3 ubiquitin-protein ligase MARCH6 [EC:2.3.2.27] | (RefSeq) probable E3 ubiquitin ligase SUD1 isoform X1 (A)	ko04141: Protein processing in endoplasmic reticulum	E3 ubiquitin-protein ligase MARCH5-like [Camellia sinensis]	SUD1_ARATH RecName: Full=Probable E3 ubiquitin ligase SUD1; EC=2.3.2.27; AltName: Full=Protein ECERIFERUM 9; AltName: Full=Protein SUPPRESSOR OF DRY2 DEFFECTS 1; Short=AtSUD1; AltName: Full=RING-type E3 ubiquitin transferase SUD1 {ECO:0000305}; AltName: Full=RING/U-box domain-containing protein;	GO:0030176,integral component of endoplasmic reticulum membrane; GO:0004842,ubiquitin-protein transferase activity; GO:0008270,zinc ion binding; GO:0042335,cuticle development; GO:0010143,cutin biosynthetic process; GO:0008299,isoprenoid biosynthetic process; GO:1900486,positive regulation of isopentenyl diphosphate biosynthetic process, mevalonate pathway; GO:0009414,response to water deprivatio…
Cluster-36882.5	-1.39955	4.0695e-06	3.70527e-05	down	--	--	hypothetical protein TEA_010002 [Camellia sinensis var. sinensis]	--	GO:0016021,integral component of membrane; GO:0046873,metal ion transmembrane transporter activity; GO:0009908,flower development; GO:0003674,molecular_function; GO:0005215,transporter activity; GO:0008324,cation transmembrane transporter activity; GO:0015075,ion transmembrane transporter activity; GO:0015318,inorganic molecular entity transmembrane transporter activity; GO:0022857,transmembrane …
Cluster-32210.3	-1.39888	1.32099e-11	2.17973e-10	down	K03267 peptide chain release factor subunit 3 | (RefSeq) LOW QUALITY PROTEIN: eukaryotic peptide chain release factor GTP-binding subunit ERF3A-like (A)	ko03015: mRNA surveillance pathway	uncharacterized protein LOC114315992 isoform X1 [Camellia sinensis]	SPH20_ARATH RecName: Full=S-protein homolog 20 {ECO:0000303|PubMed:10344198}; Flags: Precursor;	GO:0005576,extracellular region; GO:0060320,rejection of self pollen; GO:0008037,cell recognition; GO:0008150,biological_process; GO:0009987,cellular process; GO:0048544,recognition of pollen; GO:0005575,cellular_component; GO:0110165,cellular anatomical entity
Cluster-20977.12	-1.39724	1.17712e-21	3.44441e-20	down	K11841 ubiquitin carboxyl-terminal hydrolase 10 [EC:3.4.19.12] | (RefSeq) ubiquitin carboxyl-terminal hydrolase 24-like (A)	--	hypothetical protein SLEP1_g35132 [Shorea leprosula]	POLX_TOBAC RecName: Full=Retrovirus-related Pol polyprotein from transposon TNT 1-94; Includes: RecName: Full=Protease; EC=3.4.23.-; Includes: RecName: Full=Reverse transcriptase; EC=2.7.7.49; Includes: RecName: Full=Endonuclease;	GO:0004190,aspartic-type endopeptidase activity; GO:0004519,endonuclease activity; GO:0003676,nucleic acid binding; GO:0003964,RNA-directed DNA polymerase activity; GO:0008270,zinc ion binding; GO:0015074,DNA integration; GO:0006508,proteolysis; GO:0003674,molecular_function; GO:0003824,catalytic activity; GO:0004175,endopeptidase activity; GO:0008233,peptidase activity; GO:0016787,hydrolase acti…
Cluster-50466.0	-1.39663	0.00111878	0.00620162	down	--	--	--	--	--
Cluster-51085.5	-1.39641	0.000738673	0.00429967	down	K01148 poly(A)-specific ribonuclease [EC:3.1.13.4] | (RefSeq) uncharacterized CRM domain-containing protein At3g25440, chloroplastic isoform X1 (A)	ko03018: RNA degradation	CRM-domain containing factor CFM3, chloroplastic/mitochondrial isoform X1 [Camellia sinensis]	CFM3_MAIZE RecName: Full=CRM-domain containing factor CFM3, chloroplastic/mitochondrial {ECO:0000305}; AltName: Full=Protein CRM FAMILY MEMBER 3 {ECO:0000303|PubMed:18799595}; Short=ZmCFM3 {ECO:0000303|PubMed:18799595}; Flags: Precursor;	GO:0009507,chloroplast; GO:0009570,chloroplast stroma; GO:0005739,mitochondrion; GO:0003729,mRNA binding; GO:0000373,Group II intron splicing; GO:0006397,mRNA processing; GO:0003674,molecular_function; GO:0003676,nucleic acid binding; GO:0003723,RNA binding; GO:0005488,binding; GO:0097159,organic cyclic compound binding; GO:1901363,heterocyclic compound binding; GO:0000375,RNA splicing, via trans…
Cluster-28910.0	-1.39551	1.69537e-06	1.63468e-05	down	--	--	hypothetical protein LOK49_LG08G00900 [Camellia lanceoleosa]	--	--
Cluster-5102.0	-1.39326	0.00390349	0.0184912	down	--	--	hypothetical protein LOK49_LG15G01696 [Camellia lanceoleosa]	LPAH1_ARATH RecName: Full=P-loop NTPase domain-containing protein LPA1 homolog 1 {ECO:0000305}; AltName: Full=Protein LOW PHYTIC ACID 1 homolog 1 {ECO:0000305};	GO:0010264,myo-inositol hexakisphosphate biosynthetic process; GO:0006066,alcohol metabolic process; GO:0006793,phosphorus metabolic process; GO:0006796,phosphate-containing compound metabolic process; GO:0008150,biological_process; GO:0008152,metabolic process; GO:0009058,biosynthetic process; GO:0009987,cellular process; GO:0019637,organophosphate metabolic process; GO:0019751,polyol metabolic …
Cluster-50599.0	-1.39227	5.91914e-57	4.65369e-55	down	K09286 EREBP-like factor | (RefSeq) ethylene-responsive transcription factor TINY-like (A)	--	ethylene-responsive transcription factor ERF027-like [Camellia sinensis]	ERF26_ARATH RecName: Full=Ethylene-responsive transcription factor ERF026;	GO:0005634,nucleus; GO:0003677,DNA binding; GO:0003700,DNA-binding transcription factor activity; GO:0009873,ethylene-activated signaling pathway; GO:0003674,molecular_function; GO:0003676,nucleic acid binding; GO:0005488,binding; GO:0097159,organic cyclic compound binding; GO:1901363,heterocyclic compound binding; GO:0140110,transcription regulator activity; GO:0000160,phosphorelay signal transd…
Cluster-33741.2	-1.39173	0.000290929	0.00186891	down	K10251 17beta-estradiol 17-dehydrogenase / very-long-chain 3-oxoacyl-CoA reductase [EC:1.1.1.62 1.1.1.330] | (RefSeq) very-long-chain 3-oxoacyl-CoA reductase 1-like (A)	ko00062: Fatty acid elongation; ko01040: Biosynthesis of unsaturated fatty acids; ko01100: Metabolic pathways; ko01110: Biosynthesis of secondary metabolites; ko01212: Fatty acid metabolism	uncharacterized protein LOC114273692 [Camellia sinensis]	CYC_GINBI RecName: Full=Cytochrome c;	GO:0005758,mitochondrial intermembrane space; GO:0070469,respirasome; GO:0009055,electron transfer activity; GO:0020037,heme binding; GO:0046872,metal ion binding; GO:0003674,molecular_function; GO:0003824,catalytic activity; GO:0016491,oxidoreductase activity; GO:0005488,binding; GO:0046906,tetrapyrrole binding; GO:0097159,organic cyclic compound binding; GO:1901363,heterocyclic compound binding…
Cluster-23898.0	-1.39041	3.22491e-09	4.30774e-08	down	K01681 aconitate hydratase [EC:4.2.1.3] | (RefSeq) aconitate hydratase, cytoplasmic isoform X1 (A)	ko00020: Citrate cycle (TCA cycle); ko00630: Glyoxylate and dicarboxylate metabolism; ko01100: Metabolic pathways; ko01110: Biosynthesis of secondary metabolites; ko01200: Carbon metabolism; ko01210: 2-Oxocarboxylic acid metabolism; ko01230: Biosynthesis of amino acids	aconitate hydratase, cytoplasmic-like [Camellia sinensis]	ACOHC_ORYSJ RecName: Full=Putative aconitate hydratase, cytoplasmic; Short=Aconitase; EC=4.2.1.3; AltName: Full=Citrate hydro-lyase;	GO:0005829,cytosol; GO:0005739,mitochondrion; GO:0051539,4 iron, 4 sulfur cluster binding; GO:0003994,aconitate hydratase activity; GO:0047780,citrate dehydratase activity; GO:0030350,iron-responsive element binding; GO:0046872,metal ion binding; GO:0006101,citrate metabolic process; GO:0006097,glyoxylate cycle; GO:0006099,tricarboxylic acid cycle; GO:0003674,molecular_function; GO:0005488,bindin…
Cluster-32779.0	-1.3901	5.30698e-08	6.15374e-07	down	K04708 3-dehydrosphinganine reductase [EC:1.1.1.102] | (RefSeq) 3-dehydrosphinganine reductase TSC10A (A)	ko00600: Sphingolipid metabolism; ko01100: Metabolic pathways	3-ketodihydrosphingosine reductase-like [Camellia sinensis]	--	--
Cluster-34615.0	-1.38961	2.07241e-35	9.98693e-34	down	--	--	hypothetical protein HYC85_026335 [Camellia sinensis]	GAT21_ARATH RecName: Full=GATA transcription factor 21 {ECO:0000303|PubMed:15084732}; AltName: Full=Protein GATA, NITRATE-INDUCIBLE, CARBON-METABOLISM INVOLVED {ECO:0000303|PubMed:20844019}; Short=AtGNC {ECO:0000303|PubMed:25077795};	GO:0005634,nucleus; GO:0003700,DNA-binding transcription factor activity; GO:0000976,transcription cis-regulatory region binding; GO:0008270,zinc ion binding; GO:0010151,chloroplast elongation; GO:0009658,chloroplast organization; GO:0007623,circadian rhythm; GO:0009736,cytokinin-activated signaling pathway; GO:0009740,gibberellic acid mediated signaling pathway; GO:0010255,glucose mediated signa…
Cluster-51678.5	-1.3893	1.85885e-06	1.78436e-05	down	K09264 MADS-box transcription factor, plant | (RefSeq) MADS-box transcription factor 6 isoform X1 (A)	--	MADS-box protein SOC1-like isoform X1 [Camellia sinensis]	SOC1_ARATH RecName: Full=MADS-box protein SOC1 {ECO:0000303|PubMed:15805477, ECO:0000303|PubMed:17428825, ECO:0000303|PubMed:18339670}; AltName: Full=Agamous-like MADS-box protein AGL20 {ECO:0000303|PubMed:10995392, ECO:0000303|PubMed:11123798}; AltName: Full=Protein SUPPRESSOR OF CONSTANS OVEREXPRESSION 1 {ECO:0000303|PubMed:15805477, ECO:0000303|PubMed:17428825, ECO:0000303|PubMed:18339670};	GO:0005737,cytoplasm; GO:0005634,nucleus; GO:0003700,DNA-binding transcription factor activity; GO:0000981,DNA-binding transcription factor activity, RNA polymerase II-specific; GO:0046983,protein dimerization activity; GO:0000978,RNA polymerase II cis-regulatory region sequence-specific DNA binding; GO:0030154,cell differentiation; GO:0009908,flower development; GO:0010077,maintenance of inflore…
Cluster-38836.0	-1.38901	2.85608e-21	8.16795e-20	down	K03294 basic amino acid/polyamine antiporter, APA family | (RefSeq) cationic amino acid transporter 1-like isoform X1 (A)	--	hypothetical protein LOK49_LG01G00309 [Camellia lanceoleosa]	CAAT7_ARATH RecName: Full=Cationic amino acid transporter 7, chloroplastic; Flags: Precursor;	GO:0031969,chloroplast membrane; GO:0016021,integral component of membrane; GO:0005886,plasma membrane; GO:0015171,amino acid transmembrane transporter activity; GO:0006865,amino acid transport; GO:0003674,molecular_function; GO:0005215,transporter activity; GO:0005342,organic acid transmembrane transporter activity; GO:0022857,transmembrane transporter activity; GO:0046943,carboxylic acid transm…
Cluster-50654.9	-1.38812	0.0103123	0.0421576	down	K10761 tRNA(His) guanylyltransferase [EC:2.7.7.79] | (RefSeq) tRNA(His) guanylyltransferase 2-like (A)	--	tRNA(His) guanylyltransferase 2-like [Camellia sinensis]	THG1_ARATH RecName: Full=tRNA(His) guanylyltransferase 1; EC=2.7.7.79 {ECO:0000269|PubMed:20660484};	GO:0005654,nucleoplasm; GO:0005525,GTP binding; GO:0000287,magnesium ion binding; GO:0008193,tRNA guanylyltransferase activity; GO:0006974,cellular response to DNA damage stimulus; GO:0000086,G2/M transition of mitotic cell cycle; GO:0045787,positive regulation of cell cycle; GO:0006400,tRNA modification; GO:0008033,tRNA processing; GO:0000166,nucleotide binding; GO:0003674,molecular_function; GO…
Cluster-27257.0	-1.38424	8.8908e-08	1.00779e-06	down	--	--	--	--	--
Cluster-8925.0	-1.38331	1.0519e-11	1.75419e-10	down	K14493 gibberellin receptor GID1 [EC:3.-.-.-] | (RefSeq) gibberellin receptor GID1B-like (A)	ko04075: Plant hormone signal transduction	probable carboxylesterase 2 isoform X2 [Camellia sinensis]	CXE2_ARATH RecName: Full=Probable carboxylesterase 2; AltName: Full=AtCXE2; EC=3.1.1.1;	GO:0080030,methyl indole-3-acetate esterase activity; GO:0003674,molecular_function; GO:0003824,catalytic activity; GO:0016787,hydrolase activity; GO:0016788,hydrolase activity, acting on ester bonds; GO:0052689,carboxylic ester hydrolase activity
Cluster-9865.0	-1.38037	0.000303197	0.00194059	down	--	--	--	--	--
Cluster-6895.0	-1.37749	1.01862e-14	2.11656e-13	down	--	--	uncharacterized protein LOC114320531 [Camellia sinensis]	--	--
Cluster-43399.1	-1.37715	0.0122288	0.048538	down	K07407 alpha-galactosidase [EC:3.2.1.22] | (RefSeq) alpha-galactosidase-like (A)	ko00052: Galactose metabolism; ko00561: Glycerolipid metabolism; ko00600: Sphingolipid metabolism; ko00603: Glycosphingolipid biosynthesis - globo and isoglobo series; ko01100: Metabolic pathways	uncharacterized protein LOC114295761 [Camellia sinensis]	AGAL1_ARATH RecName: Full=Alpha-galactosidase 1 {ECO:0000303|PubMed:15034167}; Short=AtAGAL1 {ECO:0000303|PubMed:15034167}; EC=3.2.1.22 {ECO:0000250|UniProtKB:Q9FXT4}; AltName: Full=Alpha-D-galactoside galactohydrolase 1 {ECO:0000305}; AltName: Full=Melibiase 1 {ECO:0000305}; Flags: Precursor;	GO:0048046,apoplast; GO:0009505,plant-type cell wall; GO:0099503,secretory vesicle; GO:0052692,raffinose alpha-galactosidase activity; GO:0005975,carbohydrate metabolic process; GO:0071555,cell wall organization; GO:0003674,molecular_function; GO:0003824,catalytic activity; GO:0004553,hydrolase activity, hydrolyzing O-glycosyl compounds; GO:0004557,alpha-galactosidase activity; GO:0015925,galacto…
Cluster-41261.2	-1.37517	6.61801e-114	1.22253e-111	down	--	--	uncharacterized protein OsI_027940-like isoform X1 [Camellia sinensis]	Y8359_ORYSI RecName: Full=Uncharacterized protein OsI_027940;	GO:0051879,Hsp90 protein binding; GO:0003674,molecular_function; GO:0005488,binding; GO:0005515,protein binding; GO:0031072,heat shock protein binding
Cluster-23399.1	-1.37281	1.25455e-26	4.5463e-25	down	K14505 cyclin D3, plant | (RefSeq) cyclin-D3-3-like (A)	ko04075: Plant hormone signal transduction	hypothetical protein TEA_004119 [Camellia sinensis var. sinensis]	CCD33_ARATH RecName: Full=Cyclin-D3-3; AltName: Full=G1/S-specific cyclin-D3-3; Short=CycD3;3;	GO:0000307,cyclin-dependent protein kinase holoenzyme complex; GO:0005737,cytoplasm; GO:0005634,nucleus; GO:0016538,cyclin-dependent protein serine/threonine kinase regulator activity; GO:0051301,cell division; GO:0010444,guard mother cell differentiation; GO:0044772,mitotic cell cycle phase transition; GO:0000079,regulation of cyclin-dependent protein serine/threonine kinase activity; GO:0048316…
Cluster-48137.7	-1.36868	0.000247881	0.00161779	down	--	--	hypothetical protein LOK49_LG06G03295 [Camellia lanceoleosa]	PNSB2_ARATH RecName: Full=Photosynthetic NDH subunit of subcomplex B 2, chloroplastic {ECO:0000303|PubMed:21785130}; Short=Protein PnsB2 {ECO:0000303|PubMed:21785130}; AltName: Full=NAD(P)H DEHYDROGENASE SUBUNIT 45 {ECO:0000303|PubMed:18974055}; AltName: Full=NDH-DEPENDENT CYCLIC ELECTRON FLOW 2 {ECO:0000303|PubMed:18785996}; Flags: Precursor;	GO:0009534,chloroplast thylakoid; GO:0009535,chloroplast thylakoid membrane; GO:0005737,cytoplasm; GO:0010598,NAD(P)H dehydrogenase complex (plastoquinone); GO:0030246,carbohydrate binding; GO:0047938,glucose-6-phosphate 1-epimerase activity; GO:0005975,carbohydrate metabolic process; GO:0009773,photosynthetic electron transport in photosystem I; GO:0003674,molecular_function; GO:0005488,binding;…
Cluster-19029.6	-1.36814	1.14655e-05	9.72428e-05	down	--	--	universal stress protein A-like protein [Camellia sinensis]	USPAL_ARATH RecName: Full=Universal stress protein A-like protein;	GO:0005829,cytosol; GO:0005886,plasma membrane; GO:0016208,AMP binding; GO:0000166,nucleotide binding; GO:0003674,molecular_function; GO:0005488,binding; GO:0017076,purine nucleotide binding; GO:0030554,adenyl nucleotide binding; GO:0032553,ribonucleotide binding; GO:0032555,purine ribonucleotide binding; GO:0032559,adenyl ribonucleotide binding; GO:0036094,small molecule binding; GO:0043167,ion …
Cluster-37724.0	-1.36723	4.31101e-72	4.60954e-70	down	K01051 pectinesterase [EC:3.1.1.11] | (RefSeq) probable pectinesterase/pectinesterase inhibitor 41 (A)	ko00040: Pentose and glucuronate interconversions; ko01100: Metabolic pathways	probable pectinesterase/pectinesterase inhibitor 41 [Camellia sinensis]	PME41_ARATH RecName: Full=Probable pectinesterase/pectinesterase inhibitor 41; Includes: RecName: Full=Pectinesterase inhibitor 41; AltName: Full=Pectin methylesterase inhibitor 41; Includes: RecName: Full=Pectinesterase 41; Short=PE 41; EC=3.1.1.11; AltName: Full=AtPMEpcrB; AltName: Full=Pectin methylesterase 41; Short=AtPME41; Flags: Precursor;	GO:0005576,extracellular region; GO:0045330,aspartyl esterase activity; GO:0030599,pectinesterase activity; GO:0046910,pectinesterase inhibitor activity; GO:0042545,cell wall modification; GO:0050832,defense response to fungus; GO:0045490,pectin catabolic process; GO:0009741,response to brassinosteroid; GO:0009409,response to cold; GO:0009620,response to fungus; GO:0003674,molecular_function; GO:…
Cluster-43059.0	-1.36709	1.25017e-11	2.06587e-10	down	K05953 nicotianamine synthase [EC:2.5.1.43] | (RefSeq) nicotianamine synthase-like (A)	ko00270: Cysteine and methionine metabolism; ko00999: Biosynthesis of various plant secondary metabolites; ko01100: Metabolic pathways; ko01110: Biosynthesis of secondary metabolites	Nicotianamine synthase [Camellia lanceoleosa]	NAS_SOLLC RecName: Full=Nicotianamine synthase; EC=2.5.1.43; AltName: Full=Chloronerva; AltName: Full=S-adenosyl-L-methionine:S-adenosyl-L-methionine:S-adenosyl-methionine 3-amino-3-carboxypropyltransferase;	GO:0030410,nicotianamine synthase activity; GO:0030418,nicotianamine biosynthetic process; GO:0003674,molecular_function; GO:0003824,catalytic activity; GO:0016740,transferase activity; GO:0016765,transferase activity, transferring alkyl or aryl (other than methyl) groups; GO:0006082,organic acid metabolic process; GO:0006576,cellular biogenic amine metabolic process; GO:0006807,nitrogen compound…
Cluster-21836.0	-1.36607	0.0077089	0.0330517	down	--	--	EPIDERMAL PATTERNING FACTOR-like protein 9 isoform X2 [Camellia sinensis]	EPFL9_ARATH RecName: Full=EPIDERMAL PATTERNING FACTOR-like protein 9 {ECO:0000303|PubMed:19435754}; Short=EPF-like protein 9; Contains: RecName: Full=Stomagen {ECO:0000303|PubMed:20010603}; Flags: Precursor;	GO:0048046,apoplast; GO:0019901,protein kinase binding; GO:0033612,receptor serine/threonine kinase binding; GO:0005102,signaling receptor binding; GO:0007267,cell-cell signaling; GO:0010052,guard cell differentiation; GO:2000123,positive regulation of stomatal complex development; GO:2000038,regulation of stomatal complex development; GO:0010374,stomatal complex development; GO:0010375,stomatal …
Cluster-22606.1	-1.36478	0.000358298	0.00225452	down	K07213 copper chaperone | (RefSeq) copper transport protein ATX1 (A)	--	heavy metal-associated isoprenylated plant protein 9-like [Camellia sinensis]	HIP9_ARATH RecName: Full=Heavy metal-associated isoprenylated plant protein 9 {ECO:0000303|PubMed:21072340, ECO:0000303|PubMed:23368984}; Short=AtHIP09 {ECO:0000303|PubMed:21072340, ECO:0000303|PubMed:23368984}; Flags: Precursor;	GO:0046872,metal ion binding; GO:0003674,molecular_function; GO:0005488,binding; GO:0043167,ion binding; GO:0043169,cation binding
Cluster-4932.5	-1.36307	2.87501e-08	3.45085e-07	down	--	--	--	--	--
Cluster-54541.0	-1.363	0.00575303	0.02578	down	K22048 mechanosensitive ion channel protein 4/5/6/7/8/9/10 | (RefSeq) LOW QUALITY PROTEIN: mechanosensitive ion channel protein 10-like (A)	--	Mechanosensitive ion channel protein 10 [Camellia lanceoleosa]	MSL10_ARATH RecName: Full=Mechanosensitive ion channel protein 10; AltName: Full=Mechanosensitive channel of small conductance-like 10; AltName: Full=MscS-Like protein 10; Short=AtMSL10;	GO:0016021,integral component of membrane; GO:0005886,plasma membrane; GO:0008381,mechanosensitive ion channel activity; GO:0006820,anion transport; GO:0050982,detection of mechanical stimulus; GO:0010150,leaf senescence; GO:0097468,programmed cell death in response to reactive oxygen species; GO:0003674,molecular_function; GO:0005215,transporter activity; GO:0005216,ion channel activity; GO:0015…
Cluster-46408.2	-1.35874	6.70975e-05	0.000491872	down	K02470 DNA gyrase subunit B [EC:5.6.2.2] | (RefSeq) DNA gyrase subunit B, chloroplastic/mitochondrial isoform X1 (A)	--	DNA gyrase subunit B, chloroplastic/mitochondrial isoform X1 [Camellia sinensis]	GYRB_NICBE RecName: Full=DNA gyrase subunit B, chloroplastic/mitochondrial; EC=5.6.2.2 {ECO:0000255|PROSITE-ProRule:PRU00995}; Flags: Precursor;	GO:0009507,chloroplast; GO:0005694,chromosome; GO:0005739,mitochondrion; GO:0005524,ATP binding; GO:0003677,DNA binding; GO:0003918,DNA topoisomerase type II (double strand cut, ATP-hydrolyzing) activity; GO:0046872,metal ion binding; GO:0006265,DNA topological change; GO:0000166,nucleotide binding; GO:0003674,molecular_function; GO:0005488,binding; GO:0017076,purine nucleotide binding; GO:003055…
Cluster-24576.0	-1.35866	5.77018e-06	5.13743e-05	down	--	--	PAN domain-containing protein At5g03700 [Camellia sinensis]	Y5370_ARATH RecName: Full=PAN domain-containing protein At5g03700; Flags: Precursor;	GO:0005768,endosome; GO:0005794,Golgi apparatus; GO:0016021,integral component of membrane; GO:0005802,trans-Golgi network; GO:0048544,recognition of pollen; GO:0008037,cell recognition; GO:0008150,biological_process; GO:0009987,cellular process; GO:0005575,cellular_component; GO:0005622,intracellular anatomical structure; GO:0005737,cytoplasm; GO:0012505,endomembrane system; GO:0031410,cytoplasm…
Cluster-43552.0	-1.35779	0.000189934	0.00127172	down	K08472 mlo protein | (RefSeq) LOW QUALITY PROTEIN: MLO-like protein 9 (A)	--	LOW QUALITY PROTEIN: MLO-like protein 9 [Camellia sinensis]	MLO9_ARATH RecName: Full=MLO-like protein 9; Short=AtMlo9;	GO:0016021,integral component of membrane; GO:0005886,plasma membrane; GO:0005516,calmodulin binding; GO:0043621,protein self-association; GO:0006952,defense response; GO:0010183,pollen tube guidance; GO:0072659,protein localization to plasma membrane; GO:0009607,response to biotic stimulus; GO:0003674,molecular_function; GO:0005488,binding; GO:0005515,protein binding; GO:0006950,response to stre…
Cluster-44909.7	-1.35649	0.00691144	0.0301187	down	K05643 ATP-binding cassette, subfamily A (ABC1), member 3 | (RefSeq) ABC transporter A family member 1 isoform X1 (A)	ko02010: ABC transporters	ABC transporter A family member 12 [Camellia lanceoleosa]	AB12A_ARATH RecName: Full=ABC transporter A family member 12; Short=ABC transporter ABCA.12; Short=AtABCA12; AltName: Full=Putative ABC2 homolog 16;	GO:0016021,integral component of membrane; GO:0043231,intracellular membrane-bounded organelle; GO:0140359,ABC-type transporter activity; GO:0005524,ATP binding; GO:0042626,ATPase-coupled transmembrane transporter activity; GO:0005319,lipid transporter activity; GO:0006869,lipid transport; GO:0003674,molecular_function; GO:0005215,transporter activity; GO:0015399,primary active transmembrane tran…
Cluster-8794.0	-1.3524	8.9333e-22	2.63437e-20	down	K07198 5'-AMP-activated protein kinase, catalytic alpha subunit [EC:2.7.11.11] | (RefSeq) CBL-interacting protein kinase 5-like (A)	--	CBL-interacting protein kinase 5-like [Camellia sinensis]	CIPK5_ORYSJ RecName: Full=CBL-interacting protein kinase 5; EC=2.7.11.1; AltName: Full=OsCIPK05;	GO:0005524,ATP binding; GO:0106310,protein serine kinase activity; GO:0004674,protein serine/threonine kinase activity; GO:0006468,protein phosphorylation; GO:0007165,signal transduction; GO:0000166,nucleotide binding; GO:0003674,molecular_function; GO:0005488,binding; GO:0017076,purine nucleotide binding; GO:0030554,adenyl nucleotide binding; GO:0032553,ribonucleotide binding; GO:0032555,purine …
Cluster-17533.0	-1.35238	4.94504e-06	4.44633e-05	down	--	--	protein ANTI-SILENCING 1-like isoform X3 [Camellia sinensis]	ASI1_ARATH RecName: Full=Protein ANTI-SILENCING 1 {ECO:0000303|PubMed:24003136}; AltName: Full=Protein INCREASE IN BONSAI METHYLATION 2 {ECO:0000303|PubMed:23934508}; AltName: Full=Protein SHOOT GROWTH 1 {ECO:0000303|PubMed:24404182};	GO:0032991,protein-containing complex; GO:0003682,chromatin binding; GO:0003723,RNA binding; GO:0006325,chromatin organization; GO:1905642,negative regulation of DNA methylation; GO:0044030,regulation of DNA methylation; GO:0051570,regulation of histone H3-K9 methylation; GO:0031060,regulation of histone methylation; GO:0003674,molecular_function; GO:0005488,binding; GO:0003676,nucleic acid bindi…
Cluster-10422.0	-1.35215	2.06709e-07	2.23495e-06	down	--	--	--	--	--
Cluster-10710.5	-1.34979	0.000162083	0.00109852	down	--	--	Regulator of G-protein signaling 1 [Camellia lanceoleosa]	RGS1_ARATH RecName: Full=Regulator of G-protein signaling 1; Short=AtRGS1;	GO:0010008,endosome membrane; GO:0016021,integral component of membrane; GO:0005634,nucleus; GO:0005886,plasma membrane; GO:0004930,G protein-coupled receptor activity; GO:0005096,GTPase activator activity; GO:0009867,jasmonic acid mediated signaling pathway; GO:0009968,negative regulation of signal transduction; GO:0043547,positive regulation of GTPase activity; GO:0042127,regulation of cell pop…
Cluster-28722.1	-1.34974	6.07752e-99	9.39391e-97	down	K09523 DnaJ homolog subfamily C member 3 | (RefSeq) dnaJ protein P58IPK homolog (A)	ko04141: Protein processing in endoplasmic reticulum	dnaJ protein P58IPK homolog [Camellia sinensis]	DNJ36_ARATH RecName: Full=DnaJ protein P58IPK homolog; Short=AtP58IPK; AltName: Full=Chaperone protein dnaJ 36; Short=AtDjA36; Short=AtJ36; Flags: Precursor;	GO:0005783,endoplasmic reticulum; GO:0005788,endoplasmic reticulum lumen; GO:0044794,positive regulation by host of viral process; GO:0008150,biological_process; GO:0016032,viral process; GO:0044403,biological process involved in symbiotic interaction; GO:0044419,biological process involved in interspecies interaction between organisms; GO:0044788,modulation by host of viral process; GO:0051702,b…
Cluster-31127.0	-1.34951	1.47008e-17	3.56674e-16	down	K11593 eukaryotic translation initiation factor 2C | (RefSeq) protein argonaute 7 (A)	--	hypothetical protein HYC85_023390 [Camellia sinensis]	AGO7_ARATH RecName: Full=Protein argonaute 7; AltName: Full=Protein ZIPPY;	GO:0005737,cytoplasm; GO:0004521,endoribonuclease activity; GO:0003723,RNA binding; GO:0051607,defense response to virus; GO:0010599,lsiRNA processing; GO:0010492,maintenance of shoot apical meristem identity; GO:0035195,miRNA-mediated gene silencing; GO:0035194,post-transcriptional gene silencing by RNA; GO:0040034,regulation of development, heterochronic; GO:0006417,regulation of translation; G…
Cluster-49629.1	-1.34921	0.000990006	0.00557483	down	K15688 E3 ubiquitin-protein ligase MUL1 [EC:2.3.2.27] | (RefSeq) E3 ubiquitin-protein ligase SP1-like (A)	--	E3 ubiquitin-protein ligase APD1 [Camellia lanceoleosa]	APD2_ARATH RecName: Full=E3 ubiquitin-protein ligase APD2 {ECO:0000305}; EC=2.3.2.27 {ECO:0000269|PubMed:22897245}; AltName: Full=Protein ABERRANT POLLEN DEVELOPMENT 2 {ECO:0000303|PubMed:22897245};	GO:0005768,endosome; GO:0016021,integral component of membrane; GO:0009705,plant-type vacuole membrane; GO:0046872,metal ion binding; GO:0004842,ubiquitin-protein transferase activity; GO:0000278,mitotic cell cycle; GO:0009555,pollen development; GO:0016567,protein ubiquitination; GO:0003674,molecular_function; GO:0005488,binding; GO:0043167,ion binding; GO:0043169,cation binding; GO:0003824,cata…
Cluster-43051.0	-1.34775	2.90716e-16	6.59891e-15	down	K22588 acetylserotonin O-methyltransferase, plant [EC:2.1.1.4] | (RefSeq) xanthohumol 4-O-methyltransferase-like (A)	ko00380: Tryptophan metabolism; ko01100: Metabolic pathways; ko01110: Biosynthesis of secondary metabolites	xanthohumol 4-O-methyltransferase-like [Camellia sinensis]	OMT2_HUMLU RecName: Full=Xanthohumol 4-O-methyltransferase {ECO:0000305}; EC=2.1.1.339 {ECO:0000269|PubMed:18223037}; AltName: Full=Desmethylxanthohumol 6'-O-methyltransferase {ECO:0000305}; EC=2.1.1.338 {ECO:0000269|PubMed:18223037}; AltName: Full=Isoliquiritigenin 2'-O-methyltransferase {ECO:0000305}; EC=2.1.1.154 {ECO:0000269|PubMed:18223037}; AltName: Full=O-methyltransferase 2 {ECO:0000303|P…	GO:0005737,cytoplasm; GO:0033802,isoliquiritigenin 2'-O-methyltransferase activity; GO:0046983,protein dimerization activity; GO:0032259,methylation; GO:0003674,molecular_function; GO:0003824,catalytic activity; GO:0008168,methyltransferase activity; GO:0008171,O-methyltransferase activity; GO:0008757,S-adenosylmethionine-dependent methyltransferase activity; GO:0016740,transferase activity; GO:0…
Cluster-31598.9	-1.34698	1.58196e-11	2.59434e-10	down	K21444 poly(rC)-binding protein 3/4 | (RefSeq) KH domain-containing protein HEN4-like isoform X1 (A)	--	hypothetical protein TEA_001294 [Camellia sinensis var. sinensis]	HEN4_ARATH RecName: Full=KH domain-containing protein HEN4 {ECO:0000305}; AltName: Full=Protein HUA ENHANCER 4 {ECO:0000303|PubMed:15310842};	GO:0005737,cytoplasm; GO:0016607,nuclear speck; GO:0005634,nucleus; GO:0003729,mRNA binding; GO:0030154,cell differentiation; GO:0048497,maintenance of floral organ identity; GO:0006397,mRNA processing; GO:0009911,positive regulation of flower development; GO:0010468,regulation of gene expression; GO:0003674,molecular_function; GO:0003676,nucleic acid binding; GO:0003723,RNA binding; GO:0005488,b…
Cluster-23540.1	-1.34695	0.000200454	0.0013339	down	K15015 solute carrier family 32 (vesicular inhibitory amino acid transporter) | (RefSeq) amino acid transporter AVT1C-like (A)	--	hypothetical protein TEA_028668 [Camellia sinensis var. sinensis]	--	GO:0016021,integral component of membrane; GO:0006865,amino acid transport; GO:0006810,transport; GO:0008150,biological_process; GO:0015849,organic acid transport; GO:0051179,localization; GO:0051234,establishment of localization; GO:0071702,organic substance transport; GO:0071705,nitrogen compound transport; GO:0005575,cellular_component; GO:0016020,membrane; GO:0031224,intrinsic component of me…
Cluster-53175.0	-1.34433	1.36906e-10	2.07036e-09	down	K12818 ATP-dependent RNA helicase DHX8/PRP22 [EC:3.6.4.13] | (RefSeq) pre-mRNA-splicing factor ATP-dependent RNA helicase DEAH10-like (A)	ko03040: Spliceosome	putative RNA-directed DNA polymerase [Medicago truncatula]	POLX_TOBAC RecName: Full=Retrovirus-related Pol polyprotein from transposon TNT 1-94; Includes: RecName: Full=Protease; EC=3.4.23.-; Includes: RecName: Full=Reverse transcriptase; EC=2.7.7.49; Includes: RecName: Full=Endonuclease;	GO:0004190,aspartic-type endopeptidase activity; GO:0004519,endonuclease activity; GO:0003676,nucleic acid binding; GO:0003964,RNA-directed DNA polymerase activity; GO:0008270,zinc ion binding; GO:0015074,DNA integration; GO:0006508,proteolysis; GO:0003674,molecular_function; GO:0003824,catalytic activity; GO:0004175,endopeptidase activity; GO:0008233,peptidase activity; GO:0016787,hydrolase acti…
Cluster-43698.5	-1.34281	0.000405746	0.002522	down	--	--	F-box protein [Camellia lanceoleosa]	FB345_ARATH RecName: Full=F-box protein At4g00755;	--
Cluster-29485.0	-1.34176	9.39026e-29	3.69136e-27	down	K04078 chaperonin GroES | (RefSeq) 10 kDa chaperonin, mitochondrial-like (A)	--	10 kDa chaperonin, mitochondrial-like [Camellia sinensis]	CH10_ARATH RecName: Full=10 kDa chaperonin, mitochondrial; AltName: Full=Chaperonin 10; Short=CPN10; AltName: Full=Protein groES; Flags: Precursor;	GO:0005829,cytosol; GO:0005576,extracellular region; GO:0005759,mitochondrial matrix; GO:0005739,mitochondrion; GO:0005524,ATP binding; GO:0140662,ATP-dependent protein folding chaperone; GO:0051087,chaperone binding; GO:0005507,copper ion binding; GO:0046872,metal ion binding; GO:0051082,unfolded protein binding; GO:0051085,chaperone cofactor-dependent protein refolding; GO:0009408,response to h…
Cluster-51423.3	-1.34111	0.000268502	0.00174183	down	K00951 GTP pyrophosphokinase [EC:2.7.6.5] | (RefSeq) putative GTP diphosphokinase RSH1, chloroplastic isoform X1 (A)	ko00230: Purine metabolism; ko01100: Metabolic pathways	putative GTP diphosphokinase RSH1, chloroplastic isoform X1 [Camellia sinensis]	RSH1L_ARATH RecName: Full=Putative GTP diphosphokinase RSH1, chloroplastic; EC=2.7.6.5; AltName: Full=RelA/SpoT homolog 1; Short=AtRSH1; AltName: Full=ppGpp synthetase RSH1; Flags: Precursor;	GO:0009507,chloroplast; GO:0005524,ATP binding; GO:0005525,GTP binding; GO:0008728,GTP diphosphokinase activity; GO:0016301,kinase activity; GO:0015969,guanosine tetraphosphate metabolic process; GO:0016310,phosphorylation; GO:0000166,nucleotide binding; GO:0003674,molecular_function; GO:0005488,binding; GO:0017076,purine nucleotide binding; GO:0030554,adenyl nucleotide binding; GO:0032553,ribonu…
Cluster-40066.0	-1.3409	0.00833027	0.0352623	down	--	--	--	--	--
[truncated: 2,210 more rows]

## Sheet: Table S5
Supplementary Table 5. Statistics of enrichment of DEGs to KEGG pathways.
KEGG_map	KEGG_level_1	KEGG_level_2	Description	DiffRatio	BgRatio	P-value	Adjusted P-value	Count_all	Count_up	Count_down
ko00592	Metabolism	Lipid metabolism	alpha-Linolenic acid metabolism	32/961 3.33%	158/20580 0.77%	1.66029e-12	2.14178e-10	32	32	0
ko00591	Metabolism	Lipid metabolism	Linoleic acid metabolism	17/961 1.77%	51/20580 0.25%	6.83605e-11	8.8185e-09	17	15	2
ko04141	Genetic Information Processing	Folding, sorting and degradation	Protein processing in endoplasmic reticulum	80/961 8.32%	804/20580 3.91%	1.26944e-10	1.63758e-08	80	22	58
[truncated: 126 more rows]
